# Supplementary material for: The Delivery of α1-Antitrypsin Therapy Through Transepidermal Route: Worthwhile to Explore
Source: Front Pharmacol. 2020 Jul 3;11:983. doi: 10.3389/fphar.2020.00983 (PMC7348051; doi:10.3389/fphar.2020.00983)
Supplement: Supplementary file 5 [file Table_1.xlsx]

## Sheet: control vs AAT
GeneSymbol	GFOLD(0.01)	log2fdc	absolute(GFOLD)	absolute(log2fdc)
A1BG	0	1.50645	0	1.50645
A1BG-AS1	0	1.04702	0	1.04702
A1CF	0	0.506448		0.506448
A2M	0	0.506448		0.506448
A2M-AS1	0	0.506448		0.506448
A2ML1	-0.0921874	-0.133851		0.133851
A2MP1	0	0.506448		0.506448
A3GALT2	0	2.09141	0	2.09141
A4GALT	0	0.238612		0.238612
A4GNT	0	0.506448		0.506448
AA06	0	0.506448		0.506448
AAAS	0.736255	1.00602	0.736255	1.00602
AACS	0	0.0518157		0.0518157
AACSP1	0	0.506448		0.506448
AADAC	-1.14261	-1.40283	1.14261	1.40283
AADACL2	-1.09024	-1.23012	1.09024	1.23012
AADACL2-AS1	0	0.506448		0.506448
AADACL3	0	1.50645	0	1.50645
AADACL4	0	-1.07851	0	1.07851
AADACP1	0	2.09141	0	2.09141
AADAT	0	-0.0785146		0.0785146
AAED1	0	0.021021		0.021021
AAGAB	0	0.0360218		0.0360218
AAK1	0	0.0284006		0.0284006
AAMDC	0	-0.00812531		0.00812531
AAMP	0.226101	0.338616		0.338616
AANAT	0	0.506448		0.506448
AAR2	0	0.175531		0.175531
AARD	0	0.506448		0.506448
AARS	0.694528	0.869511		0.869511
AARS2	0.198329	0.506448		0.506448
AARSD1	0	0.506448		0.506448
AASDH	0	-0.0785146		0.0785146
AASDHPPT	0	-0.299114		0.299114
AASS	0	-0.450483		0.450483
AATBC	0.305016	0.603233		0.603233
AATF	0	0.0120879		0.0120879
AATK	0	-0.90859		0.90859
AATK-AS1	0	0.506448		0.506448
ABALON	0	-0.90859		0.90859
ABAT	0	0.356422		0.356422
ABCA1	-0.497441	-1.09079	0.497441	1.09079
ABCA10	0	-0.230518		0.230518
ABCA11P	0	-0.600467		0.600467
ABCA12	-1.03199	-1.0992	1.03199	1.0992
ABCA13	-0.182509	-0.883499		0.883499
ABCA17P	0	0.506448		0.506448
ABCA2	0.384851	0.788591		0.788591
ABCA3	0	-0.90859		0.90859
ABCA4	0.284054	0.313803		0.313803
ABCA5	0	0.0138494		0.0138494
ABCA6	0	1.50645	0	1.50645
ABCA7	1.19986	1.45914	1.19986	1.45914
ABCA8	0	0.506448		0.506448
ABCA9	0	-1.49355	0	1.49355
ABCA9-AS1	0	0.506448		0.506448
ABCB1	0	1.50645	0	1.50645
ABCB10	-0.0536438	-0.562815		0.562815
ABCB11	0	2.09141	0	2.09141
ABCB4	0	0.506448		0.506448
ABCB5	0	1.82838	0	1.82838
ABCB6	0.480619	0.647704		0.647704
ABCB7	-0.0703627	-0.41109		0.41109
ABCB8	0.212256	0.471994		0.471994
ABCB9	0	-0.103606		0.103606
ABCC1	0	-0.0308933		0.0308933
ABCC10	0.217716	0.569873		0.569873
ABCC11	0	0.506448		0.506448
ABCC12	0	0.506448		0.506448
ABCC13	0	0.506448		0.506448
ABCC2	0	0.318003		0.318003
ABCC3	0.650356	0.903696		0.903696
ABCC4	0	-0.88587		0.88587
ABCC5	0.0761783	0.347544		0.347544
ABCC5-AS1	0	0.506448		0.506448
ABCC6	0	0.506448		0.506448
ABCC6P1	0	0.506448		0.506448
ABCC6P2	0	0.506448		0.506448
ABCC8	0	-0.493552		0.493552
ABCC9	0	0.506448		0.506448
ABCD1	0.192101	0.953907		0.953907
ABCD2	0	0.506448		0.506448
ABCD3	-0.752106	-0.984235		0.984235
ABCD4	0.627848	0.965879		0.965879
ABCE1	-0.324375	-0.612493		0.612493
ABCF1	0	-0.0949224		0.0949224
ABCF2	0	0.0440786		0.0440786
ABCF3	0.154903	0.335787		0.335787
ABCG1	-0.876997	-0.9816		0.9816
ABCG2	0	1.50645	0	1.50645
ABCG4	-0.377544	-0.527591		0.527591
ABCG5	0	0.506448		0.506448
ABCG8	0	0.506448		0.506448
ABHD1	0	0.506448		0.506448
ABHD10	0	-0.493552		0.493552
ABHD11	0	0.35212		0.35212
ABHD11-AS1	0	2.09141	0	2.09141
ABHD12	-0.45629	-0.565231		0.565231
ABHD12B	-1.30706	-1.54696	1.30706	1.54696
ABHD13	-0.303512	-0.780075		0.780075
ABHD14A	0.109325	0.313803		0.313803
ABHD14A-ACY1	0	0.506448		0.506448
ABHD14B	0	0.193534		0.193534
ABHD15	0	0.266497		0.266497
ABHD16A	0.191276	0.42579		0.42579
ABHD16B	0	-1.07851	0	1.07851
ABHD17A	0.380473	0.520194		0.520194
ABHD17B	-1.37556	-1.60903	1.37556	1.60903
ABHD17C	-0.227239	-0.405666		0.405666
ABHD18	0	-0.138887		0.138887
ABHD2	0	-0.173152		0.173152
ABHD3	0	-0.386637		0.386637
ABHD4	-0.0497809	-0.227445		0.227445
ABHD5	-0.965359	-1.08402	0.965359	1.08402
ABHD6	-0.224247	-0.424797		0.424797
ABHD8	-0.196051	-0.386637		0.386637
ABI1	-1.3324	-1.47439	1.3324	1.47439
ABI2	0	0.0801831		0.0801831
ABI3	0	0.506448		0.506448
ABI3BP	0	-1.45291	0	1.45291
ABL1	0	0.00969713		0.00969713
ABL2	-2.08136	-2.32745	2.08136	2.32745
ABLIM1	-0.494609	-0.558663		0.558663
ABLIM2	0	-0.0593696		0.0593696
ABLIM3	0.410415	0.766511		0.766511
ABO	0	1.18452	0	1.18452
ABR	0.0356806	0.160184		0.160184
ABRA	0	0.506448		0.506448
ABRACL	0	-0.162728		0.162728
ABT1	0	0.131501		0.131501
ABTB1	0.27978	0.582861		0.582861
ABTB2	-1.9617	-2.2814	1.9617	2.2814
ACAA1	0.0715429	0.205315		0.205315
ACAA2	-0.0895694	-0.240043		0.240043
ACACA	0	-0.0341205		0.0341205
ACACB	0	-0.429987		0.429987
ACAD10	0.755318	1.14217	0.755318	1.14217
ACAD11	0.290714	2.50645	0.290714	2.50645
ACAD8	-0.576578	-0.746366		0.746366
ACAD9	-0.199961	-0.294597		0.294597
ACADL	0	-1.30091	0	1.30091
ACADM	-0.0437589	-0.513181		0.513181
ACADS	0.119394	0.571739		0.571739
ACADSB	-0.464437	-0.836697		0.836697
ACADVL	0.268275	0.314144		0.314144
ACAN	0	0.506448		0.506448
ACAP1	0	-0.358325		0.358325
ACAP2	-0.886803	-1.12867	0.886803	1.12867
ACAP3	0.808465	0.908586		0.908586
ACAT1	0	0.0563634		0.0563634
ACAT2	-0.146084	-0.269602		0.269602
ACBD3	-1.04189	-1.28992	1.04189	1.28992
ACBD4	0	0.299123		0.299123
ACBD5	-0.485526	-0.756587		0.756587
ACBD6	0	0.295216		0.295216
ACBD7	0	0.506448		0.506448
ACCS	0.252222	1.21272	0.252222	1.21272
ACCSL	0	0.506448		0.506448
ACD	0	0.0853102		0.0853102
ACE	0	-0.493552		0.493552
ACE2	0	-0.682586		0.682586
ACER1	-0.538675	-0.669276		0.669276
ACER2	-0.253112	-0.982937		0.982937
ACER3	-0.104952	-0.534424		0.534424
ACHE	0	-1.49355	0	1.49355
ACIN1	0.310431	0.420199		0.420199
ACKR1	0	0.506448		0.506448
ACKR2	0	-0.106529		0.106529
ACKR3	0	0.107218		0.107218
ACKR4	0	2.82838	0	2.82838
ACLY	0.135791	0.232111		0.232111
ACMSD	0	0.506448		0.506448
ACO1	0.0421465	0.60881		0.60881
ACO2	0	0.0225715		0.0225715
ACOD1	0	0.506448		0.506448
ACOT1	0	1.3138	0	1.3138
ACOT11	0.246581	0.58891		0.58891
ACOT12	0	0.506448		0.506448
ACOT13	0	-0.188139		0.188139
ACOT2	0	-0.341549		0.341549
ACOT4	0.336521	0.354445		0.354445
ACOT6	0	0.506448		0.506448
ACOT7	0.130682	0.314089		0.314089
ACOT8	0	-0.205307		0.205307
ACOT9	0	-0.00485759		0.00485759
ACOX1	0	-0.134129		0.134129
ACOX2	0	0.699093		0.699093
ACOX3	0.0145821	0.210593		0.210593
ACOXL	0	-1.81548	0	1.81548
ACP1	0	-0.0160741		0.0160741
ACP2	0.00451799	0.3756		0.3756
ACP5	-0.158686	-0.273867		0.273867
ACP6	-0.0458024	-0.469573		0.469573
ACP7	-2.0154	-2.0804	2.0154	2.0804
ACPP	-2.33031	-2.49015	2.33031	2.49015
ACPT	0	0.506448		0.506448
ACR	0	0.506448		0.506448
ACRBP	0.0283358	2.3138	0.0283358	2.3138
ACRC	-1.0759	-1.79017	1.0759	1.79017
ACRV1	0	-2.30091	0	2.30091
ACSBG1	-0.408134	-0.760491		0.760491
ACSBG2	0	0.506448		0.506448
ACSF2	0.565333	0.854804		0.854804
ACSF3	0	0.323584		0.323584
ACSL1	-0.285472	-0.371443		0.371443
ACSL3	-0.400007	-0.583118		0.583118
ACSL4	0	-0.313573		0.313573
ACSL5	0	-1.49355	0	1.49355
ACSL6	0	0.506448		0.506448
ACSM1	0	1.50645	0	1.50645
ACSM2A	0	0.506448		0.506448
ACSM2B	0	0.506448		0.506448
ACSM3	0	-1.49355	0	1.49355
ACSM4	0	0.506448		0.506448
ACSM5	0	0.506448		0.506448
ACSM6	0	-1.58101	0	1.58101
ACSS1	0	0.0709463		0.0709463
ACSS2	0.164373	0.297885		0.297885
ACSS3	0	-0.493552		0.493552
ACTA1	1.15726	4.20689	1.15726	4.20689
ACTA2	0	0.601605		0.601605
ACTA2-AS1	0	0.506448		0.506448
ACTB	0.223325	0.246657		0.246657
ACTBL2	0	-0.493552		0.493552
ACTC1	0	0.506448		0.506448
ACTG1	-0.0753356	-0.104829		0.104829
ACTG1P17	0	1.50645	0	1.50645
ACTG1P20	0.091409	0.143878		0.143878
ACTG1P4	0	0.506448		0.506448
ACTG2	0	1.50645	0	1.50645
ACTL10	0	0.676373		0.676373
ACTL6A	0	0.0318684		0.0318684
ACTL6B	0	0.506448		0.506448
ACTL7A	0	0.506448		0.506448
ACTL7B	0	0.506448		0.506448
ACTL8	0	0.506448		0.506448
ACTL9	0	0.506448		0.506448
ACTN1	0.590702	0.695521		0.695521
ACTN1-AS1	0	0.506448		0.506448
ACTN2	0	-2.49355	0	2.49355
ACTN3	0	0.506448		0.506448
ACTN4	0.151734	0.213221		0.213221
ACTR10	0	-0.220647		0.220647
ACTR1A	0.131905	0.215861		0.215861
ACTR1B	0	0.154066		0.154066
ACTR2	-0.392752	-0.521386		0.521386
ACTR3	-0.703059	-0.795708		0.795708
ACTR3B	0.290935	1.10911	0.290935	1.10911
ACTR3BP2	0	0.506448		0.506448
ACTR3BP5	0	0.506448		0.506448
ACTR3C	0	-0.715945		0.715945
ACTR5	0	-0.0450916		0.0450916
ACTR6	0	0.0166426		0.0166426
ACTR8	0	-0.160683		0.160683
ACTRT1	0	0.506448		0.506448
ACTRT2	0	0.506448		0.506448
ACTRT3	0	0.506448		0.506448
ACVR1	-0.721517	-0.975812		0.975812
ACVR1B	-0.691714	-0.833402		0.833402
ACVR1C	-0.504601	-2.49355	0.504601	2.49355
ACVR2A	-0.113968	-0.500155		0.500155
ACVR2B	0	-0.0785146		0.0785146
ACVR2B-AS1	0	0.506448		0.506448
ACVRL1	0	0.506448		0.506448
ACY1	0	0.18452		0.18452
ACY3	0	0.506448		0.506448
ACYP1	0.0639826	0.628438		0.628438
ACYP2	0	0.0355571		0.0355571
ADA	0.0604818	0.573562		0.573562
ADAD1	0	0.506448		0.506448
ADAD2	0	0.557074		0.557074
ADAL	0	-0.523299		0.523299
ADAM10	-0.453876	-0.667629		0.667629
ADAM11	0	0.506448		0.506448
ADAM12	0	0.506448		0.506448
ADAM15	0.531414	0.605049		0.605049
ADAM17	-0.302425	-0.479851		0.479851
ADAM18	0	0.506448		0.506448
ADAM19	1.62036	3.59391	1.62036	3.59391
ADAM1A	0	0.506448		0.506448
ADAM2	0	0.506448		0.506448
ADAM20	0	0.506448		0.506448
ADAM20P1	0	2.82838	0	2.82838
ADAM21	0	2.09141	0	2.09141
ADAM21P1	0	0.506448		0.506448
ADAM22	0	-2.07851	0	2.07851
ADAM23	-0.087314	-0.739309		0.739309
ADAM28	0	0.506448		0.506448
ADAM29	0	0.506448		0.506448
ADAM30	0	0.506448		0.506448
ADAM32	0	2.82838	0	2.82838
ADAM33	0	-0.493552		0.493552
ADAM3A	0	0.506448		0.506448
ADAM5	0	0.506448		0.506448
ADAM6	0	0.506448		0.506448
ADAM7	0	0.506448		0.506448
ADAM8	0.560805	0.914533		0.914533
ADAM9	-1.17999	-1.34908	1.17999	1.34908
ADAMDEC1	0	0.506448		0.506448
ADAMTS1	-1.31244	-1.60329	1.31244	1.60329
ADAMTS10	0	1.50645	0	1.50645
ADAMTS12	0	1.50645	0	1.50645
ADAMTS13	1.20756	1.81388	1.20756	1.81388
ADAMTS14	0	0.275122		0.275122
ADAMTS15	0	0.580448		0.580448
ADAMTS16	0	0.506448		0.506448
ADAMTS17	0	-0.0109514		0.0109514
ADAMTS18	0	-1.81548	0	1.81548
ADAMTS19	0	0.506448		0.506448
ADAMTS19-AS1	0	0.506448		0.506448
ADAMTS2	0	-0.156517		0.156517
ADAMTS20	0	0.506448		0.506448
ADAMTS3	0	-0.663477		0.663477
ADAMTS4	0	-0.493552		0.493552
ADAMTS5	0	-1.81548	0	1.81548
ADAMTS6	0	0.506448		0.506448
ADAMTS7	0.326613	0.996773		0.996773
ADAMTS7P1	0	0.506448		0.506448
ADAMTS8	0	0.506448		0.506448
ADAMTS9	0	-2.66348	0	2.66348
ADAMTS9-AS1	0	0.506448		0.506448
ADAMTS9-AS2	0	-2.07851	0	2.07851
ADAMTSL1	0	0.506448		0.506448
ADAMTSL2	0	0.506448		0.506448
ADAMTSL3	0	-0.300907		0.300907
ADAMTSL4	1.85339	2.2089	1.85339	2.2089
ADAMTSL4-AS1	0	-0.493552		0.493552
ADAMTSL5	0.697872	1.01341	0.697872	1.01341
ADAP1	0.314199	0.656865		0.656865
ADAP2	-0.781807	-0.884133		0.884133
ADAR	0	-0.0213361		0.0213361
ADARB1	0	-0.0766567		0.0766567
ADARB2	0	-1.49355	0	1.49355
ADARB2-AS1	0	0.506448		0.506448
ADAT1	0	0.187075		0.187075
ADAT2	0	0.506448		0.506448
ADAT3	0.566857	0.919186		0.919186
ADCK1	0	0.368944		0.368944
ADCK2	-0.182657	-0.350717		0.350717
ADCK3	0.149331	0.701704		0.701704
ADCK4	0	0.250227		0.250227
ADCK5	0.59871	1.11217	0.59871	1.11217
ADCY1	-0.516826	-1.63651	0.516826	1.63651
ADCY10	0	1.50645	0	1.50645
ADCY10P1	1.21391	2.22265	1.21391	2.22265
ADCY2	0	-2.66348	0	2.66348
ADCY3	0	0.0679167		0.0679167
ADCY4	0	2.82838	0	2.82838
ADCY5	0	0.506448		0.506448
ADCY6	0.537378	0.718466		0.718466
ADCY7	0	-0.0822091		0.0822091
ADCY8	0	0.506448		0.506448
ADCY9	0	-0.270081		0.270081
ADCYAP1	0	0.506448		0.506448
ADCYAP1R1	0	0.506448		0.506448
ADD1	0.0962187	0.198869		0.198869
ADD2	0	0.506448		0.506448
ADD3	-0.675744	-0.963263		0.963263
ADD3-AS1	0	0.506448		0.506448
ADGB	0	0.506448		0.506448
ADGRA1	0	0.506448		0.506448
ADGRA1-AS1	0	0.506448		0.506448
ADGRA2	0	-0.230518		0.230518
ADGRA3	0	0.14163		0.14163
ADGRB1	0	-0.952984		0.952984
ADGRB2	0	0.251191		0.251191
ADGRB3	0	0.506448		0.506448
ADGRD1	0	0.506448		0.506448
ADGRE1	0	0.506448		0.506448
ADGRE2	0.0707088	0.452		0.452
ADGRE3	0	0.506448		0.506448
ADGRE4P	0	0.506448		0.506448
ADGRE5	0.482512	1.1365	0.482512	1.1365
ADGRF1	0.705545	2.26134	0.705545	2.26134
ADGRF2	-0.00264106	-0.493552		0.493552
ADGRF3	0	-1.30091	0	1.30091
ADGRF4	-0.114756	-0.232534		0.232534
ADGRF5	0	0.506448		0.506448
ADGRG1	-0.101391	-0.15457		0.15457
ADGRG2	0	0.506448		0.506448
ADGRG3	0	0.506448		0.506448
ADGRG4	0	0.506448		0.506448
ADGRG5	0	0.506448		0.506448
ADGRG6	-0.586799	-1.03669	0.586799	1.03669
ADGRG7	0	0.506448		0.506448
ADGRL1	0.155266	0.25996		0.25996
ADGRL2	-1.16138	-1.28652	1.16138	1.28652
ADGRL3	0	-0.493552		0.493552
ADGRL3-AS1	0	0.506448		0.506448
ADGRL4	0	0.506448		0.506448
ADGRV1	0	0.0470162		0.0470162
ADH1A	0	0.506448		0.506448
ADH1B	0	0.506448		0.506448
ADH1C	0	-1.07851	0	1.07851
ADH4	0	0.506448		0.506448
ADH5	0	0.00104634		0.00104634
ADH6	0	0.506448		0.506448
ADH7	0.238395	0.641963		0.641963
ADHFE1	0	0.699093		0.699093
ADI1	0.371947	0.506448		0.506448
ADIG	0	0.506448		0.506448
ADIPOQ	0	0.506448		0.506448
ADIPOQ-AS1	0	0.506448		0.506448
ADIPOR1	-0.48385	-0.558144		0.558144
ADIPOR2	-0.44836	-0.558142		0.558142
ADIRF	0.13186	0.319169		0.319169
ADK	-0.0666252	-0.302894		0.302894
ADM	-1.35435	-1.48127	1.35435	1.48127
ADM2	0	-0.0605927		0.0605927
ADM5	0	0.162493		0.162493
ADNP	-0.407064	-0.572575		0.572575
ADNP-AS1	0	0.0914104		0.0914104
ADNP2	-0.659702	-0.895219		0.895219
ADO	0	0.25852		0.25852
ADORA1	0	0.506448		0.506448
ADORA2A	0	0.506448		0.506448
ADORA2A-AS1	0	0.506448		0.506448
ADORA2B	0	-0.101784		0.101784
ADORA3	0	0.506448		0.506448
ADPGK	0	0.162315		0.162315
ADPGK-AS1	0	0.506448		0.506448
ADPRH	0	-0.230518		0.230518
ADPRHL1	0	0.621925		0.621925
ADPRHL2	0.123512	0.250735		0.250735
ADPRM	0	-0.349162		0.349162
ADRA1A	-0.144362	-2.19399	0.144362	2.19399
ADRA1B	0	0.506448		0.506448
ADRA1D	0	0.506448		0.506448
ADRA2A	0	1.50645	0	1.50645
ADRA2B	0.5148	2.67637	0.5148	2.67637
ADRA2C	0	1.50645	0	1.50645
ADRB1	0	0.506448		0.506448
ADRB2	-0.564563	-0.83644		0.83644
ADRB3	0	0.506448		0.506448
ADRM1	0.00955269	0.12429		0.12429
ADSL	0	0.0669869		0.0669869
ADSS	-0.0831111	-0.422168		0.422168
ADSSL1	0	0.186758		0.186758
ADTRP	-0.232288	-0.669402		0.669402
AEBP1	0	-0.252544		0.252544
AEBP2	-0.649134	-0.942978		0.942978
AEN	-0.255319	-0.498732		0.498732
AES	0.367984	0.456651		0.456651
AFAP1	-1.11963	-1.43589	1.11963	1.43589
AFAP1-AS1	0	-0.493552		0.493552
AFAP1L1	0	0.244841		0.244841
AFAP1L2	0	0.111627		0.111627
AFF1	-0.907209	-1.11792	0.907209	1.11792
AFF2	0	-0.81548		0.81548
AFF3	0	-2.49355	0	2.49355
AFF4	-1.39119	-1.57211	1.39119	1.57211
AFG3L1P	0.302529	0.746399		0.746399
AFG3L2	0	-0.0835812		0.0835812
AFM	0	0.506448		0.506448
AFMID	0.0954257	0.470603		0.470603
AFP	0	0.506448		0.506448
AFTPH	-0.907834	-1.1224	0.907834	1.1224
AGA	0	-0.167051		0.167051
AGAP1	-0.0862055	-0.381479		0.381479
AGAP1-IT1	0	0.506448		0.506448
AGAP11	0	0.708082		0.708082
AGAP12P	0	1.58445	0	1.58445
AGAP2	0	-0.204046		0.204046
AGAP2-AS1	0	0.322736		0.322736
AGAP3	0.400487	0.510308		0.510308
AGAP4	0.170173	1.03252	0.170173	1.03252
AGAP5	0.200625	1.26134	0.200625	1.26134
AGAP6	1.1928	1.864	1.1928	1.864
AGAP7P	0	0.506448		0.506448
AGAP9	0.0299259	0.85792		0.85792
AGBL1	0	0.506448		0.506448
AGBL1-AS1	0	1.50645	0	1.50645
AGBL2	0	0.0914104		0.0914104
AGBL3	0	-0.493552		0.493552
AGBL4	0	-1.15652	0	1.15652
AGBL4-IT1	0	0.506448		0.506448
AGBL5	0	0.201593		0.201593
AGBL5-AS1	0	1.50645	0	1.50645
AGER	1.71456	2.35961	1.71456	2.35961
AGFG1	-0.460569	-0.670122		0.670122
AGFG2	0	0.0194149		0.0194149
AGGF1	0	-0.280271		0.280271
AGK	0	0.383065		0.383065
AGL	-0.444435	-1.04104	0.444435	1.04104
AGMAT	0	1.50645	0	1.50645
AGMO	0	-0.493552		0.493552
AGO1	0	-0.13934		0.13934
AGO2	-0.643065	-0.906083		0.906083
AGO3	-0.572933	-1.22586	0.572933	1.22586
AGO4	-0.170698	-0.480841		0.480841
AGPAT1	0.26391	0.493027		0.493027
AGPAT2	0.119108	0.342113		0.342113
AGPAT3	0	-0.100664		0.100664
AGPAT4	0	0.525307		0.525307
AGPAT4-IT1	0	2.50645	0	2.50645
AGPAT5	-0.325029	-0.738918		0.738918
AGPS	0	-0.0706094		0.0706094
AGR2	0	3.09141	0	3.09141
AGR3	0	0.506448		0.506448
AGRN	1.12751	1.21177	1.12751	1.21177
AGRP	0	0.506448		0.506448
AGT	0	0.506448		0.506448
AGTPBP1	-0.504588	-1.17162	0.504588	1.17162
AGTR1	0	0.506448		0.506448
AGTR2	0	0.506448		0.506448
AGTRAP	0.401069	0.581518		0.581518
AGXT	0	-1.81548	0	1.81548
AGXT2	0	0.506448		0.506448
AHCTF1	-0.397611	-0.661357		0.661357
AHCTF1P1	0	-0.81548		0.81548
AHCY	0.0471889	0.177982		0.177982
AHCYL1	-0.360736	-0.492797		0.492797
AHCYL2	-0.0252569	-0.359367		0.359367
AHDC1	-0.0745495	-0.248076		0.248076
AHI1	-0.518754	-0.949617		0.949617
AHNAK	-0.0286585	-0.0595645		0.0595645
AHNAK2	0.418429	0.463784		0.463784
AHR	-1.26711	-1.65052	1.26711	1.65052
AHRR	0	-1.25909	0	1.25909
AHSA1	0	-0.107931		0.107931
AHSA2	1.86081	2.21917	1.86081	2.21917
AHSG	0	0.506448		0.506448
AHSP	0	2.09141	0	2.09141
AICDA	0	-1.07851	0	1.07851
AIDA	-0.515047	-0.882117		0.882117
AIF1	0	0.506448		0.506448
AIF1L	-0.328941	-0.490167		0.490167
AIFM1	-0.0102659	-0.315317		0.315317
AIFM2	0.717751	1.37079	0.717751	1.37079
AIFM3	0	-0.300907		0.300907
AIG1	0	0.121896		0.121896
AIM1	-1.17415	-1.28134	1.17415	1.28134
AIM1L	0	0.0917497		0.0917497
AIM2	0	0.506448		0.506448
AIMP1	-0.0445499	-0.31776		0.31776
AIMP2	0	0.0950767		0.0950767
AIP	0.15287	0.343915		0.343915
AIPL1	0	0.506448		0.506448
AIRE	0	-1.30091	0	1.30091
AIRN	0	0.506448		0.506448
AJAP1	-0.595299	-0.8715		0.8715
AJUBA	0.195752	0.291756		0.291756
AK1	0	-0.0402857		0.0402857
AK2	-0.016736	-0.157761		0.157761
AK3	-0.408083	-0.602028		0.602028
AK4	-0.193899	-0.376433		0.376433
AK5	0	-1.07851	0	1.07851
AK6	0	-0.432152		0.432152
AK7	0	-0.550885		0.550885
AK8	0	-0.0341205		0.0341205
AK9	-0.560227	-1.18745	0.560227	1.18745
AKAIN1	0	0.506448		0.506448
AKAP1	-0.18867	-0.426438		0.426438
AKAP10	-0.31383	-0.588999		0.588999
AKAP11	-0.234164	-0.613059		0.613059
AKAP12	1.06765	2.24341	1.06765	2.24341
AKAP13	0	-0.14224		0.14224
AKAP14	0	0.506448		0.506448
AKAP17A	0.0892949	0.281522		0.281522
AKAP2	0	0.506448		0.506448
AKAP3	0	-0.686197		0.686197
AKAP4	0	0.506448		0.506448
AKAP5	0	2.50645	0	2.50645
AKAP6	0.132281	0.447554		0.447554
AKAP7	-0.358679	-1.81548	0.358679	1.81548
AKAP8	0	0.101281		0.101281
AKAP8L	0.367219	0.505229		0.505229
AKAP9	-0.132369	-0.420303		0.420303
AKIP1	0.0566394	0.520123		0.520123
AKIRIN1	-0.0929644	-0.263414		0.263414
AKIRIN2	0	-0.0573439		0.0573439
AKNA	0	-0.152515		0.152515
AKNAD1	0	-0.493552		0.493552
AKR1A1	0.261631	0.449864		0.449864
AKR1B1	0.53403	0.672742		0.672742
AKR1B10	0	0.0522678		0.0522678
AKR1B15	0	2.09141	0	2.09141
AKR1C1	0.529326	0.692695		0.692695
AKR1C2	0.367906	0.477332		0.477332
AKR1C3	0.217657	0.399221		0.399221
AKR1C4	0	0.506448		0.506448
AKR1C6P	0	0.506448		0.506448
AKR1C8P	0	1.50645	0	1.50645
AKR1D1	0	0.506448		0.506448
AKR1E2	0	1.50645	0	1.50645
AKR7A2	0	-0.115654		0.115654
AKR7A2P1	0	0.506448		0.506448
AKR7A3	0	0.828376		0.828376
AKR7L	0	0.506448		0.506448
AKT1	0.381756	0.516983		0.516983
AKT1S1	0	0.0965461		0.0965461
AKT2	0.274614	0.367679		0.367679
AKT3	0	-0.436969		0.436969
AKTIP	-0.330313	-0.520139		0.520139
ALAD	0	0.109558		0.109558
ALAS1	0	0.0824621		0.0824621
ALAS2	0	0.506448		0.506448
ALB	0	0.506448		0.506448
ALCAM	-0.117544	-0.349044		0.349044
ALDH16A1	0.680721	0.933263		0.933263
ALDH18A1	0	0.183555		0.183555
ALDH1A1	-0.943882	-1.47743	0.943882	1.47743
ALDH1A2	0	-0.493552		0.493552
ALDH1A3	2.59666	2.91923	2.59666	2.91923
ALDH1B1	0	0.757987		0.757987
ALDH1L1	0	0.295681		0.295681
ALDH1L1-AS1	0	1.50645	0	1.50645
ALDH1L1-AS2	0	0.0914104		0.0914104
ALDH1L2	-0.321397	-1.46318	0.321397	1.46318
ALDH2	-0.275325	-0.400531		0.400531
ALDH3A1	0.998084	2.50645	0.998084	2.50645
ALDH3A2	-0.000157158	-0.128663		0.128663
ALDH3B1	-0.653398	-1.0301	0.653398	1.0301
ALDH3B2	-0.327751	-0.389215		0.389215
ALDH4A1	0.573342	0.740428		0.740428
ALDH5A1	-0.710136	-0.921414		0.921414
ALDH6A1	0	0.119425		0.119425
ALDH7A1	0.446766	0.651646		0.651646
ALDH8A1	0	1.13448	0	1.13448
ALDH9A1	-0.129175	-0.29629		0.29629
ALDOA	0.293841	0.31873		0.31873
ALDOB	0	0.506448		0.506448
ALDOC	0	0.0425679		0.0425679
ALG1	0	0.084491		0.084491
ALG10	0	-0.856122		0.856122
ALG10B	0	1.21694	0	1.21694
ALG11	0	-1.07851	0	1.07851
ALG12	0.0251673	0.267936		0.267936
ALG13	-0.0565717	-0.435965		0.435965
ALG14	0	-0.230518		0.230518
ALG1L	0	2.09141	0	2.09141
ALG1L2	0	0.506448		0.506448
ALG1L9P	0	1.50645	0	1.50645
ALG2	-0.163939	-0.442327		0.442327
ALG3	0.556059	0.803027		0.803027
ALG5	0	-0.113704		0.113704
ALG6	0	-0.540858		0.540858
ALG8	0.192194	0.661423		0.661423
ALG9	0	-0.224849		0.224849
ALK	0	0.506448		0.506448
ALKBH1	0	-0.0699015		0.0699015
ALKBH2	0.264293	0.711066		0.711066
ALKBH3	-0.0975021	-0.37642		0.37642
ALKBH3-AS1	0	0.506448		0.506448
ALKBH4	0	0.321233		0.321233
ALKBH5	0.148987	0.296432		0.296432
ALKBH6	0.119442	0.497346		0.497346
ALKBH7	0.292798	0.580721		0.580721
ALKBH8	0	-0.926512		0.926512
ALLC	0	0.506448		0.506448
ALMS1	0	-0.19016		0.19016
ALMS1-IT1	0	1.50645	0	1.50645
ALMS1P1	0	0.506448		0.506448
ALOX12	0	0.145462		0.145462
ALOX12-AS1	0.0470149	0.0914104		0.0914104
ALOX12B	-0.0571538	-0.0987633		0.0987633
ALOX12P2	0.0707088	0.452		0.452
ALOX15	0	0.506448		0.506448
ALOX15B	0.435253	0.551266		0.551266
ALOX15P1	0	-0.0785146		0.0785146
ALOX5	0	1.50645	0	1.50645
ALOX5AP	0	0.506448		0.506448
ALOXE3	-0.131353	-0.206369		0.206369
ALPI	0	0.506448		0.506448
ALPK1	0	0.0308688		0.0308688
ALPK2	0	1.50645	0	1.50645
ALPK3	0	-0.619083		0.619083
ALPL	0	0.506448		0.506448
ALPP	0	2.50645	0	2.50645
ALPPL2	0	0.506448		0.506448
ALS2	-0.473586	-0.760439		0.760439
ALS2CL	1.54171	1.62319	1.54171	1.62319
ALS2CR11	0	0.506448		0.506448
ALS2CR12	0	-0.0785146		0.0785146
ALX1	0	0.506448		0.506448
ALX3	0	0.506448		0.506448
ALX4	0	-0.493552		0.493552
ALYREF	0.194764	0.411028		0.411028
AMACR	0	0.593911		0.593911
AMBN	0	0.506448		0.506448
AMBP	0	0.506448		0.506448
AMBRA1	-0.430102	-0.623122		0.623122
AMD1	-0.530212	-0.679264		0.679264
AMDHD1	0	0.307139		0.307139
AMDHD2	0.440462	0.792752		0.792752
AMELX	0	0.506448		0.506448
AMELY	-0.519584	-2.24844	0.519584	2.24844
AMER1	0	0.19329		0.19329
AMER2	0	0.506448		0.506448
AMER3	0	0.506448		0.506448
AMFR	0	-0.0573528		0.0573528
AMH	0	2.50645	0	2.50645
AMHR2	0	0.506448		0.506448
AMIGO1	0	-2.30091	0	2.30091
AMIGO2	0.122436	0.364674		0.364674
AMIGO3	0	0.0527299		0.0527299
AMMECR1	-0.543699	-0.767862		0.767862
AMMECR1L	-0.210151	-0.435569		0.435569
AMN	0.867225	1.69087	0.867225	1.69087
AMN1	-0.657322	-1.31458	0.657322	1.31458
AMOT	0	-0.493552		0.493552
AMOTL1	-0.258131	-0.355417		0.355417
AMOTL2	-0.12091	-0.268486		0.268486
AMPD1	0	0.506448		0.506448
AMPD2	0.0999799	0.235919		0.235919
AMPD3	-0.895268	-1.09263	0.895268	1.09263
AMPH	0	0.506448		0.506448
AMT	1.34369	1.87842	1.34369	1.87842
AMTN	0	1.50645	0	1.50645
AMY1A	0	0.506448		0.506448
AMY1B	0	0.506448		0.506448
AMY1C	0	0.506448		0.506448
AMY2A	0	0.506448		0.506448
AMY2B	0	0.712899		0.712899
AMZ1	-2.39077	-3.18005	2.39077	3.18005
AMZ2	0	0.140798		0.140798
AMZ2P1	0.0932927	1.99187	0.0932927	1.99187
ANAPC1	0	0.240858		0.240858
ANAPC10	-0.527361	-1.18321	0.527361	1.18321
ANAPC11	0.365372	0.542668		0.542668
ANAPC13	0	-0.0187495		0.0187495
ANAPC15	0	0.247061		0.247061
ANAPC16	0	0.012104		0.012104
ANAPC1P1	0	0.506448		0.506448
ANAPC2	0.357661	0.587939		0.587939
ANAPC4	0.0010086	0.634203		0.634203
ANAPC5	0.0602484	0.217413		0.217413
ANAPC7	0	0.183113		0.183113
ANG	-0.0746082	-0.385999		0.385999
ANGEL1	0.0128581	0.38953		0.38953
ANGEL2	0	0.254061		0.254061
ANGPT1	0	-0.493552		0.493552
ANGPT2	0	0.506448		0.506448
ANGPT4	0	0.506448		0.506448
ANGPTL1	0	0.506448		0.506448
ANGPTL2	0	-0.374908		0.374908
ANGPTL3	0	0.506448		0.506448
ANGPTL4	0	-0.146975		0.146975
ANGPTL5	0	0.506448		0.506448
ANGPTL6	0	0.699093		0.699093
ANGPTL7	0	0.506448		0.506448
ANGPTL8	0	0.506448		0.506448
ANHX	0	0.506448		0.506448
ANK1	0	0.828376		0.828376
ANK2	0	-1.66348	0	1.66348
ANK3	-0.297023	-0.500784		0.500784
ANKAR	0	-1.66348	0	1.66348
ANKDD1A	0.284054	0.299997		0.299997
ANKDD1B	0	0.921485		0.921485
ANKEF1	-0.597633	-1.35605	0.597633	1.35605
ANKFN1	0	-0.230518		0.230518
ANKFY1	0.217346	0.407389		0.407389
ANKH	-0.61577	-0.765924		0.765924
ANKHD1	-0.312184	-1.22147	0.312184	1.22147
ANKHD1-EIF4EBP3	0	0.506448		0.506448
ANKIB1	-0.536644	-0.782287		0.782287
ANKK1	0	-0.361449		0.361449
ANKLE1	1.54173	3.38092	1.54173	3.38092
ANKLE2	-0.311715	-0.412246		0.412246
ANKMY1	-0.0920883	-0.926512		0.926512
ANKMY2	0	-0.27116		0.27116
ANKRA2	0	0.367285		0.367285
ANKRD1	-0.45671	-2.19399	0.45671	2.19399
ANKRD10	-0.220643	-0.526342		0.526342
ANKRD11	-0.416484	-0.560048		0.560048
ANKRD12	-1.13226	-1.55812	1.13226	1.55812
ANKRD13A	-1.06699	-1.20677	1.06699	1.20677
ANKRD13B	0.312823	0.73593		0.73593
ANKRD13C	-1.12133	-1.35885	1.12133	1.35885
ANKRD13D	0.329156	0.457183		0.457183
ANKRD16	-0.0793141	-0.768175		0.768175
ANKRD17	-0.749446	-0.928912		0.928912
ANKRD18A	0	1.09141	0	1.09141
ANKRD18B	0	0.991875		0.991875
ANKRD18CP	0	0.506448		0.506448
ANKRD18DP	0	0.506448		0.506448
ANKRD19P	0	1.50645	0	1.50645
ANKRD2	-0.0441879	-0.360286		0.360286
ANKRD20A1	0	0.506448		0.506448
ANKRD20A11P	0	0.506448		0.506448
ANKRD20A12P	0	0.506448		0.506448
ANKRD20A19P	0	0.506448		0.506448
ANKRD20A2	0	0.506448		0.506448
ANKRD20A3	0	0.506448		0.506448
ANKRD20A4	0	-0.493552		0.493552
ANKRD20A5P	0	0.506448		0.506448
ANKRD20A8P	0	0.506448		0.506448
ANKRD20A9P	0	0.506448		0.506448
ANKRD22	-0.412105	-0.542836		0.542836
ANKRD23	0	1.24341	0	1.24341
ANKRD24	0	0.506448		0.506448
ANKRD26	0	-1.34155	0	1.34155
ANKRD26P1	0	0.506448		0.506448
ANKRD26P3	0	0.506448		0.506448
ANKRD27	-0.131314	-0.338355		0.338355
ANKRD28	-0.213527	-0.596646		0.596646
ANKRD29	0.58512	2.22265	0.58512	2.22265
ANKRD30A	0	0.506448		0.506448
ANKRD30B	0	0.506448		0.506448
ANKRD30BL	0	0.506448		0.506448
ANKRD30BP2	0	-0.0785146		0.0785146
ANKRD30BP3	0	-0.566308		0.566308
ANKRD31	0	-1.30091	0	1.30091
ANKRD33	0	0.506448		0.506448
ANKRD33B	0	-0.81548		0.81548
ANKRD34A	0	2.09141	0	2.09141
ANKRD34B	0	0.506448		0.506448
ANKRD34C	0	0.506448		0.506448
ANKRD34C-AS1	0	0.506448		0.506448
ANKRD35	0.380225	0.505444		0.505444
ANKRD36	0	-2.30091	0	2.30091
ANKRD36B	0	-0.0785146		0.0785146
ANKRD36BP1	0	0.506448		0.506448
ANKRD36BP2	0	0.506448		0.506448
ANKRD36C	0	-0.0785146		0.0785146
ANKRD37	-1.34864	-1.75983	1.34864	1.75983
ANKRD39	0	0.462054		0.462054
ANKRD40	0	0.00741554		0.00741554
ANKRD42	0	0.0500696		0.0500696
ANKRD44	0	-0.341549		0.341549
ANKRD44-IT1	0	0.506448		0.506448
ANKRD45	0	0.506448		0.506448
ANKRD46	-0.00618083	-0.530389		0.530389
ANKRD49	0	-0.0887104		0.0887104
ANKRD50	-1.33162	-1.61034	1.33162	1.61034
ANKRD52	0.140258	0.29623		0.29623
ANKRD53	0	0.506448		0.506448
ANKRD54	0	0.100518		0.100518
ANKRD55	0	0.506448		0.506448
ANKRD6	-0.444561	-0.876272		0.876272
ANKRD60	0	0.506448		0.506448
ANKRD61	0	0.506448		0.506448
ANKRD62	0	0.506448		0.506448
ANKRD62P1-PARP4P3	0	0.506448		0.506448
ANKRD63	0	0.506448		0.506448
ANKRD65	0.839472	1.3138	0.839472	1.3138
ANKRD66	0	0.506448		0.506448
ANKRD7	0	0.506448		0.506448
ANKRD9	0	0.18954		0.18954
ANKS1A	0	-0.0420431		0.0420431
ANKS1B	-0.144362	-2.19399	0.144362	2.19399
ANKS3	0.789542	1.22468	0.789542	1.22468
ANKS4B	0	-2.07851	0	2.07851
ANKS6	0	-0.0511287		0.0511287
ANKUB1	0	0.506448		0.506448
ANKZF1	0.579493	0.739754		0.739754
ANLN	-0.181488	-0.518556		0.518556
ANO1	0	0.127936		0.127936
ANO1-AS2	0	0.506448		0.506448
ANO10	-0.324327	-0.454528		0.454528
ANO2	0	-2.95298	0	2.95298
ANO3	0	2.09141	0	2.09141
ANO4	0	1.19833	0	1.19833
ANO5	0	0.506448		0.506448
ANO6	-0.547901	-0.734069		0.734069
ANO7	0	0.921485		0.921485
ANO8	0	0.131408		0.131408
ANO9	0.915487	1.06238	0.915487	1.06238
ANOS1	0	-0.368021		0.368021
ANP32A	0.14916	0.363374		0.363374
ANP32A-IT1	0	0.506448		0.506448
ANP32AP1	0	1.50645	0	1.50645
ANP32B	-0.0239667	-0.158478		0.158478
ANP32C	0	0.506448		0.506448
ANP32D	0	0.506448		0.506448
ANP32E	-0.298184	-0.64837		0.64837
ANPEP	0	-2.07851	0	2.07851
ANTXR1	-0.219115	-0.538221		0.538221
ANTXR2	0	-0.148593		0.148593
ANTXRL	0	0.506448		0.506448
ANTXRLP1	0	0.506448		0.506448
ANXA1	-0.25117	-0.324629		0.324629
ANXA10	0	0.506448		0.506448
ANXA11	0.0448696	0.167497		0.167497
ANXA13	0	0.506448		0.506448
ANXA2	0.223818	0.258995		0.258995
ANXA2P1	0	2.09141	0	2.09141
ANXA2P2	0	0.377715		0.377715
ANXA2P3	0	1.50645	0	1.50645
ANXA2R	0	0.18452		0.18452
ANXA3	-0.268768	-0.417859		0.417859
ANXA4	0	0.0834176		0.0834176
ANXA5	-0.304678	-0.415958		0.415958
ANXA6	0	-0.81548		0.81548
ANXA7	0	0.0829785		0.0829785
ANXA8	0.550008	0.753917		0.753917
ANXA8L1	0.0862526	0.291038		0.291038
ANXA9	-0.808932	-0.906241		0.906241
AOAH	0	0.506448		0.506448
AOAH-IT1	0	0.506448		0.506448
AOC1	0	0.506448		0.506448
AOC2	0	0.252691		0.252691
AOC3	0.223959	2.09141	0.223959	2.09141
AOC4P	0	0.506448		0.506448
AOX1	0.296894	1.82838	0.296894	1.82838
AOX3P-AOX2P	0	-0.493552		0.493552
AP1AR	-0.376927	-0.761248		0.761248
AP1B1	0.147781	0.242273		0.242273
AP1B1P1	0	0.506448		0.506448
AP1G1	-0.162847	-0.32336		0.32336
AP1G2	0.849237	0.972582		0.972582
AP1M1	0.51463	0.715301		0.715301
AP1M2	0.216301	0.365171		0.365171
AP1S1	0.217131	0.371405		0.371405
AP1S2	0	-0.926512		0.926512
AP1S3	0	-0.376195		0.376195
AP2A1	0.116253	0.213221		0.213221
AP2A2	0	-0.0287028		0.0287028
AP2B1	0.103073	0.2713		0.2713
AP2M1	0.38877	0.473684		0.473684
AP2S1	0.168477	0.252313		0.252313
AP3B1	0	-0.233908		0.233908
AP3B2	0	0.506448		0.506448
AP3D1	0.00545681	0.100456		0.100456
AP3M1	0	-0.247069		0.247069
AP3M2	0	0.118177		0.118177
AP3S1	-0.0261154	-0.241026		0.241026
AP3S2	0	-0.663477		0.663477
AP4B1	0	0.322023		0.322023
AP4B1-AS1	0	0.506448		0.506448
AP4E1	0	-0.212769		0.212769
AP4M1	0.166199	0.442969		0.442969
AP4S1	0	-0.41109		0.41109
AP5B1	-0.0255381	-0.156446		0.156446
AP5M1	-0.233757	-0.663477		0.663477
AP5S1	0.161445	0.753088		0.753088
AP5Z1	0.374607	0.588408		0.588408
APAF1	0	0.316623		0.316623
APBA1	-0.130882	-0.601193		0.601193
APBA2	0	-0.90859		0.90859
APBA3	0	0.161061		0.161061
APBB1	0	-0.160977		0.160977
APBB1IP	0	0.506448		0.506448
APBB2	-0.708601	-0.962687		0.962687
APBB3	0.2898	0.730765		0.730765
APC	-0.664866	-0.968572		0.968572
APC2	0	2.82838	0	2.82838
APCDD1	0.629568	0.826707		0.826707
APCDD1L	-0.447092	-0.952984		0.952984
APCDD1L-AS1	0	0.426278		0.426278
APCS	0	0.506448		0.506448
APEH	0.226493	0.366906		0.366906
APELA	0	0.506448		0.506448
APEX1	0.0377361	0.201146		0.201146
APEX2	0.27661	0.432209		0.432209
APH1A	0	0.0405769		0.0405769
APH1B	0	0.603745		0.603745
API5	-0.255429	-0.452718		0.452718
APIP	0	0.352414		0.352414
APITD1	0	0.506448		0.506448
APITD1-CORT	0	0.506448		0.506448
APLF	-0.00403875	-0.829155		0.829155
APLN	0.184518	0.201593		0.201593
APLNR	0	0.506448		0.506448
APLP1	0	-0.715945		0.715945
APLP2	0	-0.0397451		0.0397451
APMAP	0	-0.0151613		0.0151613
APOA1	0	1.50645	0	1.50645
APOA1-AS	0	0.506448		0.506448
APOA2	0	0.506448		0.506448
APOA4	0	0.506448		0.506448
APOA5	0	0.506448		0.506448
APOB	0	-0.550885		0.550885
APOBEC1	0	0.506448		0.506448
APOBEC2	0	0.506448		0.506448
APOBEC3A	0	-0.300907		0.300907
APOBEC3A_B	0	0.506448		0.506448
APOBEC3B	0.229483	0.284055		0.284055
APOBEC3B-AS1	0	0.506448		0.506448
APOBEC3C	0.199011	0.648892		0.648892
APOBEC3D	0	2.09141	0	2.09141
APOBEC3F	0	0.769482		0.769482
APOBEC3G	0	2.09141	0	2.09141
APOBEC3H	0	0.506448		0.506448
APOBEC4	0	0.506448		0.506448
APOBR	0	0.506448		0.506448
APOC1	0.195632	1.79595	0.195632	1.79595
APOC1P1	0	0.506448		0.506448
APOC2	0	0.506448		0.506448
APOC3	0	0.506448		0.506448
APOC4	0	0.506448		0.506448
APOC4-APOC2	0	0.506448		0.506448
APOD	-0.67779	-1.19842	0.67779	1.19842
APOE	0.912351	1.09059	0.912351	1.09059
APOF	0	0.506448		0.506448
APOH	0	0.506448		0.506448
APOL1	0.25109	0.619148		0.619148
APOL2	0.138365	0.403514		0.403514
APOL3	-0.78061	-1.35153	0.78061	1.35153
APOL4	0.0879296	0.152811		0.152811
APOL5	0	0.506448		0.506448
APOL6	0	0.25852		0.25852
APOLD1	0.313801	0.336523		0.336523
APOM	0	-0.029605		0.029605
APOO	0	0.359606		0.359606
APOOL	-0.129341	-0.493552		0.493552
APOOP5	0	0.506448		0.506448
APOPT1	-0.00961413	-0.280766		0.280766
APP	0.0236332	0.0680028		0.0680028
APPBP2	-0.430207	-0.760874		0.760874
APPL1	-0.0762203	-0.450113		0.450113
APPL2	-0.704519	-0.816887		0.816887
APRT	0.545112	0.651162		0.651162
APTR	-0.0384635	-0.827971		0.827971
APTX	0	0.125786		0.125786
AQP1	0	-0.341549		0.341549
AQP10	0.473775	2.50645	0.473775	2.50645
AQP11	0	1.50645	0	1.50645
AQP12A	0	0.506448		0.506448
AQP12B	0	0.506448		0.506448
AQP2	0	1.50645	0	1.50645
AQP3	0.436274	0.475204		0.475204
AQP4	0	0.506448		0.506448
AQP4-AS1	0	0.506448		0.506448
AQP5	-0.449422	-0.592005		0.592005
AQP6	0	1.50645	0	1.50645
AQP7	0	2.09141	0	2.09141
AQP7P1	0	0.506448		0.506448
AQP7P3	0	1.50645	0	1.50645
AQP8	0	0.506448		0.506448
AQP9	-1.22804	-1.36914	1.22804	1.36914
AQR	-0.0888718	-0.288621		0.288621
AR	0	0.75156		0.75156
ARAF	0.299255	0.459089		0.459089
ARAP1	1.02648	1.11372	1.02648	1.11372
ARAP2	-1.25023	-1.42866	1.25023	1.42866
ARAP3	-0.174444	-0.402212		0.402212
ARC	0	-0.368021		0.368021
ARCN1	-0.141953	-0.287638		0.287638
AREG	0.538853	0.787584		0.787584
AREL1	0	-0.187273		0.187273
ARF1	-0.04011	-0.10057		0.10057
ARF3	0	0.0208492		0.0208492
ARF4	-0.204934	-0.335116		0.335116
ARF4-AS1	0	-0.493552		0.493552
ARF5	0.288288	0.387356		0.387356
ARF6	-0.318728	-0.39629		0.39629
ARFGAP1	0.736326	0.906535		0.906535
ARFGAP2	0.232378	0.350329		0.350329
ARFGAP3	0	-0.192284		0.192284
ARFGEF1	-1.09746	-1.31646	1.09746	1.31646
ARFGEF2	-0.662836	-0.886324		0.886324
ARFGEF3	0	-0.756587		0.756587
ARFIP1	-0.33031	-0.689949		0.689949
ARFIP2	0.0606643	0.207839		0.207839
ARFRP1	0.873239	1.11979	0.873239	1.11979
ARG1	-1.85469	-1.90871	1.85469	1.90871
ARG2	-0.873379	-1.08137	0.873379	1.08137
ARGFX	0	0.506448		0.506448
ARGFXP2	0	0.506448		0.506448
ARGLU1	0.218741	0.431411		0.431411
ARHGAP1	0.237871	0.369471		0.369471
ARHGAP10	0	-0.157685		0.157685
ARHGAP11A	0	-0.287101		0.287101
ARHGAP11B	0	-2.95298	0	2.95298
ARHGAP12	-1.45561	-1.89565	1.45561	1.89565
ARHGAP15	0	-1.81548	0	1.81548
ARHGAP17	0	0.0467366		0.0467366
ARHGAP18	0.206886	0.22634		0.22634
ARHGAP19	0	0.19329		0.19329
ARHGAP19-SLIT1	0	0.506448		0.506448
ARHGAP20	0	0.506448		0.506448
ARHGAP21	-0.986855	-1.17496	0.986855	1.17496
ARHGAP22	0.545503	1.01592	0.545503	1.01592
ARHGAP23	-0.20187	-0.32213		0.32213
ARHGAP24	-0.642445	-1.00947	0.642445	1.00947
ARHGAP25	0	0.506448		0.506448
ARHGAP26	-0.985155	-1.3408	0.985155	1.3408
ARHGAP26-AS1	0	0.506448		0.506448
ARHGAP26-IT1	0	0.506448		0.506448
ARHGAP27	0	0.128125		0.128125
ARHGAP28	0	0.506448		0.506448
ARHGAP29	-1.75567	-1.97228	1.75567	1.97228
ARHGAP30	0.632104	0.926286		0.926286
ARHGAP31	-0.501991	-0.790169		0.790169
ARHGAP31-AS1	0	0.506448		0.506448
ARHGAP32	-0.437996	-0.571062		0.571062
ARHGAP33	0	0.658451		0.658451
ARHGAP35	-0.0344032	-0.182028		0.182028
ARHGAP36	0	0.506448		0.506448
ARHGAP39	0.369299	0.757144		0.757144
ARHGAP4	0.290714	2.50645	0.290714	2.50645
ARHGAP40	0.530112	0.778121		0.778121
ARHGAP42	-0.587363	-2.01711	0.587363	2.01711
ARHGAP44	0	1.18452	0	1.18452
ARHGAP45	0	-0.230518		0.230518
ARHGAP5	-1.01536	-1.25593	1.01536	1.25593
ARHGAP5-AS1	0	-0.320716		0.320716
ARHGAP6	0	1.50645	0	1.50645
ARHGAP8	0	0.506448		0.506448
ARHGAP9	0	1.50645	0	1.50645
ARHGDIA	0.353523	0.430045		0.430045
ARHGDIB	0.332853	0.738621		0.738621
ARHGDIG	0	1.50645	0	1.50645
ARHGEF1	0.409292	0.556201		0.556201
ARHGEF10	0	-0.0635021		0.0635021
ARHGEF10L	-0.0418863	-0.147466		0.147466
ARHGEF11	0.101966	0.353596		0.353596
ARHGEF12	-0.79479	-0.893138		0.893138
ARHGEF15	0	0.506448		0.506448
ARHGEF16	0.0180832	0.430784		0.430784
ARHGEF17	0	0.238158		0.238158
ARHGEF18	-0.169406	-0.278995		0.278995
ARHGEF19	0.922034	1.25235	0.922034	1.25235
ARHGEF2	0	0.187593		0.187593
ARHGEF25	0.313801	0.325876		0.325876
ARHGEF26	0	-0.12582		0.12582
ARHGEF26-AS1	0	0.506448		0.506448
ARHGEF28	0	-0.157316		0.157316
ARHGEF3	0	0.0403628		0.0403628
ARHGEF3-AS1	0	0.506448		0.506448
ARHGEF33	0	0.506448		0.506448
ARHGEF34P	-0.234151	-0.597889		0.597889
ARHGEF35	0	-0.529176		0.529176
ARHGEF37	0	-0.0339291		0.0339291
ARHGEF38	0	0.506448		0.506448
ARHGEF38-IT1	0	0.506448		0.506448
ARHGEF39	0.101946	1.28406	0.101946	1.28406
ARHGEF4	0.797709	0.89762		0.89762
ARHGEF40	0.277882	0.53104		0.53104
ARHGEF5	0.00385026	0.168769		0.168769
ARHGEF6	-0.504601	-2.49355	0.504601	2.49355
ARHGEF7	0	-0.159133		0.159133
ARHGEF7-AS1	0	0.506448		0.506448
ARHGEF7-AS2	0	0.506448		0.506448
ARHGEF9	0.412663	0.850402		0.850402
ARHGEF9-IT1	0	0.506448		0.506448
ARID1A	0	-0.0598741		0.0598741
ARID1B	-0.337526	-0.501739		0.501739
ARID2	-0.476076	-0.792519		0.792519
ARID3A	-0.689483	-1.00914	0.689483	1.00914
ARID3B	-0.417129	-0.894432		0.894432
ARID3C	0	-0.493552		0.493552
ARID4A	-0.641958	-1.09239	0.641958	1.09239
ARID4B	-0.862604	-1.17603	0.862604	1.17603
ARID5A	0	0.191092		0.191092
ARID5B	-1.28174	-1.47725	1.28174	1.47725
ARIH1	-1.22252	-1.38547	1.22252	1.38547
ARIH2	0	-0.00216375		0.00216375
ARIH2OS	0	1.24341	0	1.24341
ARL1	-0.152652	-0.376483		0.376483
ARL10	-0.109189	-0.684236		0.684236
ARL11	0	-0.0460932		0.0460932
ARL13A	0	0.506448		0.506448
ARL13B	-1.14534	-1.77649	1.14534	1.77649
ARL14	0	1.50645	0	1.50645
ARL14EP	0	-0.332271		0.332271
ARL14EPL	0	0.506448		0.506448
ARL15	-0.145098	-0.769187		0.769187
ARL16	0.0270317	0.348907		0.348907
ARL17A	0.284054	0.299997		0.299997
ARL17B	0	0.506448		0.506448
ARL2	0.217377	0.442031		0.442031
ARL2-SNX15	0	0.506448		0.506448
ARL2BP	0	0.0776046		0.0776046
ARL3	-0.0323829	-0.338904		0.338904
ARL4A	-0.745559	-0.963421		0.963421
ARL4C	0	-0.0163684		0.0163684
ARL4D	0	-0.175667		0.175667
ARL5A	-0.739977	-0.867251		0.867251
ARL5B	-2.40834	-2.84801	2.40834	2.84801
ARL5C	0	0.506448		0.506448
ARL6	0	-0.540858		0.540858
ARL6IP1	-0.160942	-0.335864		0.335864
ARL6IP4	0.36031	0.481867		0.481867
ARL6IP5	-0.0343853	-0.300907		0.300907
ARL6IP6	0.199308	0.619216		0.619216
ARL8A	-0.215835	-0.440441		0.440441
ARL8B	-0.623715	-0.743411		0.743411
ARL9	0	-0.341549		0.341549
ARMC1	-0.114718	-0.553141		0.553141
ARMC10	0	-0.265951		0.265951
ARMC12	0	1.50645	0	1.50645
ARMC2	0.0283358	2.3138	0.0283358	2.3138
ARMC2-AS1	0	0.506448		0.506448
ARMC3	0	0.506448		0.506448
ARMC4	0	0.506448		0.506448
ARMC5	1.06198	1.29735	1.06198	1.29735
ARMC6	0.33757	0.614455		0.614455
ARMC7	0.153359	0.498835		0.498835
ARMC8	0	-0.0240669		0.0240669
ARMC9	0	0.479481		0.479481
ARMCX1	-0.245516	-0.725282		0.725282
ARMCX2	0	0.359606		0.359606
ARMCX3	-0.140769	-0.478445		0.478445
ARMCX4	0.0739005	0.921485		0.921485
ARMCX5	0	-0.325429		0.325429
ARMCX5-GPRASP2	0	0.921485		0.921485
ARMCX6	0	-0.212038		0.212038
ARMS2	0	0.506448		0.506448
ARMT1	0	0.0380609		0.0380609
ARNT	-0.13062	-0.363838		0.363838
ARNT2	-0.280737	-2.15652	0.280737	2.15652
ARNTL	-0.149527	-0.370649		0.370649
ARNTL2	-0.662543	-0.832797		0.832797
ARNTL2-AS1	0	0.506448		0.506448
ARPC1A	-0.0358152	-0.121248		0.121248
ARPC1B	0.768341	0.914058		0.914058
ARPC2	0.0448855	0.108778		0.108778
ARPC3	-0.16977	-0.263773		0.263773
ARPC4	0.0701443	0.192593		0.192593
ARPC4-TTLL3	0	0.506448		0.506448
ARPC5	-0.0859193	-0.225474		0.225474
ARPC5L	0	-0.028673		0.028673
ARPIN	0	-0.209759		0.209759
ARPP19	-0.21794	-0.387009		0.387009
ARPP21	0	0.506448		0.506448
ARR3	0	0.506448		0.506448
ARRB1	0	0.0315389		0.0315389
ARRB2	0	0.070061		0.070061
ARRDC1	0.510177	0.647281		0.647281
ARRDC1-AS1	0.411274	1.07963	0.411274	1.07963
ARRDC2	0	0.214844		0.214844
ARRDC3	-0.770003	-1.13741	0.770003	1.13741
ARRDC3-AS1	0	1.67637	0	1.67637
ARRDC4	-1.01138	-1.21063	1.01138	1.21063
ARRDC5	0	0.506448		0.506448
ARSA	1.03088	1.23526	1.03088	1.23526
ARSB	0	-0.115041		0.115041
ARSD	0.348287	0.818832		0.818832
ARSE	0	0.506448		0.506448
ARSF	0	-0.19255		0.19255
ARSG	0	-0.715945		0.715945
ARSH	0	0.506448		0.506448
ARSI	0	0.0801831		0.0801831
ARSJ	-1.0946	-1.44863	1.0946	1.44863
ARSK	0	-0.458787		0.458787
ART1	0	0.506448		0.506448
ART3	0	0.506448		0.506448
ART4	0	0.506448		0.506448
ART5	0	2.09141	0	2.09141
ARTN	1.39492	1.71773	1.39492	1.71773
ARV1	0	-0.227892		0.227892
ARVCF	0.677317	1.00463	0.677317	1.00463
ARX	0	0.506448		0.506448
AS-PTPRE	0	0.506448		0.506448
AS3MT	0	1.50645	0	1.50645
ASAH1	-0.445605	-0.581689		0.581689
ASAH2	0	-0.90859		0.90859
ASAH2B	0	0.0470162		0.0470162
ASAP1	-0.747089	-0.959745		0.959745
ASAP1-IT1	0	0.506448		0.506448
ASAP1-IT2	0	0.506448		0.506448
ASAP2	-0.454223	-0.71967		0.71967
ASAP3	-0.307408	-0.418451		0.418451
ASB1	0.0382263	0.368285		0.368285
ASB10	0	0.506448		0.506448
ASB11	0	0.506448		0.506448
ASB12	0	-0.493552		0.493552
ASB13	0.09449	0.438632		0.438632
ASB14	0	0.506448		0.506448
ASB15	0	0.506448		0.506448
ASB16	0	0.506448		0.506448
ASB16-AS1	0.639829	1.50645	0.639829	1.50645
ASB17	0	0.506448		0.506448
ASB18	0	0.506448		0.506448
ASB2	0	-0.331801		0.331801
ASB3	-0.394005	-2.40044	0.394005	2.40044
ASB4	0	0.506448		0.506448
ASB5	0	0.506448		0.506448
ASB6	0	0.0669965		0.0669965
ASB7	-0.362784	-0.721088		0.721088
ASB8	0	-0.290565		0.290565
ASB9	0	1.50645	0	1.50645
ASB9P1	0	0.506448		0.506448
ASCC1	-0.0414218	-0.363993		0.363993
ASCC2	0	-0.0520001		0.0520001
ASCC3	-0.528236	-0.727378		0.727378
ASCL1	0	0.506448		0.506448
ASCL2	0.191637	0.442318		0.442318
ASCL3	0	0.506448		0.506448
ASCL4	0	0.506448		0.506448
ASCL5	0	0.506448		0.506448
ASF1A	-0.281692	-0.810026		0.810026
ASF1B	0.643766	1.31936	0.643766	1.31936
ASGR1	0	-0.27116		0.27116
ASGR2	0	0.699093		0.699093
ASH1L	-0.877223	-1.07465	0.877223	1.07465
ASH1L-AS1	0	0.506448		0.506448
ASH2L	0	-0.0749743		0.0749743
ASIC1	0.184518	0.201593		0.201593
ASIC2	0	-0.493552		0.493552
ASIC3	0.656151	1.68702	0.656151	1.68702
ASIC4	0	-1.07851	0	1.07851
ASIC5	0	0.506448		0.506448
ASIP	0	0.506448		0.506448
ASL	-0.092243	-0.267992		0.267992
ASMT	0	0.506448		0.506448
ASMTL	0.0495129	0.454359		0.454359
ASMTL-AS1	1.41205	2.0047	1.41205	2.0047
ASNA1	0	0.0150595		0.0150595
ASNS	-0.0779944	-0.472794		0.472794
ASNSD1	-0.693647	-1.02323	0.693647	1.02323
ASPA	0	0.506448		0.506448
ASPDH	0	0.506448		0.506448
ASPG	0.0401469	0.34057		0.34057
ASPH	0	-0.208521		0.208521
ASPHD1	0	1.50645	0	1.50645
ASPHD2	-0.0988496	-0.306522		0.306522
ASPM	0	0.980379		0.980379
ASPN	0	0.506448		0.506448
ASPRV1	-1.34053	-1.36311	1.34053	1.36311
ASPSCR1	0.418378	0.790591		0.790591
ASRGL1	0	0.506448		0.506448
ASS1	-0.157971	-0.29335		0.29335
ASTE1	0	0.72884		0.72884
ASTL	0	-0.00689171		0.00689171
ASTN1	0	0.18452		0.18452
ASTN2	0.0101384	0.676373		0.676373
ASTN2-AS1	0	0.506448		0.506448
ASUN	-0.397965	-0.739177		0.739177
ASXL1	0	-0.0183709		0.0183709
ASXL2	-1.05818	-1.41808	1.05818	1.41808
ASXL3	0	0.506448		0.506448
ASZ1	0	0.506448		0.506448
ATAD1	-0.212675	-0.486949		0.486949
ATAD2	-0.439991	-0.85519		0.85519
ATAD2B	-0.931173	-1.26966	0.931173	1.26966
ATAD3A	0.642981	0.889039		0.889039
ATAD3B	0.987362	1.23353	0.987362	1.23353
ATAD3C	0	1.76948	0	1.76948
ATAD5	0	0.506448		0.506448
ATAT1	0.262937	0.733219		0.733219
ATCAY	0	0.506448		0.506448
ATE1	-0.486831	-0.885131		0.885131
ATE1-AS1	0	2.09141	0	2.09141
ATF1	-0.302229	-0.673373		0.673373
ATF2	-0.971603	-1.42429	0.971603	1.42429
ATF3	-2.26471	-2.54223	2.26471	2.54223
ATF4	-0.0353296	-0.100312		0.100312
ATF5	0.463919	0.826489		0.826489
ATF6	-1.00158	-1.1654	1.00158	1.1654
ATF6B	0.089282	0.218758		0.218758
ATF7	0	-0.00221127		0.00221127
ATF7IP	-0.087829	-0.317825		0.317825
ATF7IP2	0	-0.663477		0.663477
ATG10	0	-0.445724		0.445724
ATG101	0	0.0368252		0.0368252
ATG12	0	-0.263547		0.263547
ATG13	-0.336926	-0.442892		0.442892
ATG14	-0.352401	-0.737789		0.737789
ATG16L1	0	-0.0519538		0.0519538
ATG16L2	1.38763	1.56894	1.38763	1.56894
ATG2A	-0.253347	-0.369563		0.369563
ATG2B	-0.0685814	-0.376059		0.376059
ATG3	0	-0.204303		0.204303
ATG4A	-0.235411	-0.56487		0.56487
ATG4B	0.437968	0.575827		0.575827
ATG4C	0	-0.593088		0.593088
ATG4D	0.0276067	0.182484		0.182484
ATG5	-0.150477	-0.453138		0.453138
ATG7	0	0.138858		0.138858
ATG9A	0.346047	0.449891		0.449891
ATG9B	0.0107958	0.196736		0.196736
ATIC	0	0.231341		0.231341
ATL1	-0.545452	-0.956031		0.956031
ATL2	-0.17505	-0.369176		0.369176
ATL3	0	-0.12137		0.12137
ATM	0	0.288856		0.288856
ATMIN	-0.672445	-0.800996		0.800996
ATN1	0	0.129746		0.129746
ATOH1	0	0.506448		0.506448
ATOH7	0	0.506448		0.506448
ATOH8	0	0.506448		0.506448
ATOX1	-0.0468207	-0.185357		0.185357
ATP10A	-1.04935	-2.55245	1.04935	2.55245
ATP10B	-0.538944	-0.672792		0.672792
ATP10D	-0.824167	-0.981015		0.981015
ATP11A	-0.707197	-0.981619		0.981619
ATP11A-AS1	0	0.506448		0.506448
ATP11AUN	0	0.506448		0.506448
ATP11B	-0.843505	-0.955146		0.955146
ATP11C	0	-0.300907		0.300907
ATP12A	-0.678762	-0.761838		0.761838
ATP13A1	0.401995	0.568835		0.568835
ATP13A2	0.100522	0.23754		0.23754
ATP13A3	-1.46399	-1.7828	1.46399	1.7828
ATP13A4	-0.0273069	-0.30943		0.30943
ATP13A4-AS1	0	0.506448		0.506448
ATP13A5	0	-1.81548	0	1.81548
ATP13A5-AS1	0	0.506448		0.506448
ATP1A1	0.235834	0.281057		0.281057
ATP1A1-AS1	0	0.869018		0.869018
ATP1A2	0	0.506448		0.506448
ATP1A3	0	0.506448		0.506448
ATP1A4	0	0.506448		0.506448
ATP1B1	-0.54002	-0.669328		0.669328
ATP1B2	0	-0.493552		0.493552
ATP1B3	0.236221	0.314009		0.314009
ATP1B4	0	0.506448		0.506448
ATP23	0.406911	0.413338		0.413338
ATP2A1	1.4069	3.41334	1.4069	3.41334
ATP2A1-AS1	0	1.82838	0	1.82838
ATP2A2	-0.105217	-0.192092		0.192092
ATP2A3	0.091409	0.119425		0.119425
ATP2B1	-0.447331	-0.702196		0.702196
ATP2B2	0	0.506448		0.506448
ATP2B2-IT2	0	0.506448		0.506448
ATP2B3	0	0.506448		0.506448
ATP2B4	-0.408176	-0.485134		0.485134
ATP2C1	-0.675156	-0.828656		0.828656
ATP2C2	-0.7117	-0.841363		0.841363
ATP4A	0	0.506448		0.506448
ATP4B	0	0.506448		0.506448
ATP5A1	0	-0.0229731		0.0229731
ATP5B	-0.00751964	-0.0583256		0.0583256
ATP5C1	-0.111528	-0.239515		0.239515
ATP5D	0.335526	0.481809		0.481809
ATP5E	0	-0.18543		0.18543
ATP5EP2	0	-0.493552		0.493552
ATP5F1	-0.0355357	-0.150664		0.150664
ATP5G1	0.318514	0.53292		0.53292
ATP5G2	0	0.0974898		0.0974898
ATP5G3	0.0265066	0.1257		0.1257
ATP5H	-0.0157812	-0.141649		0.141649
ATP5I	0.0154175	0.133929		0.133929
ATP5J	0	-0.132915		0.132915
ATP5J2	0.280451	0.500269		0.500269
ATP5J2-PTCD1	0	0.506448		0.506448
ATP5L	0	-0.0595429		0.0595429
ATP5L2	0	0.506448		0.506448
ATP5O	0	-0.0316393		0.0316393
ATP5S	0	-0.280148		0.280148
ATP5SL	0.13387	0.299373		0.299373
ATP6AP1	0.400843	0.49799		0.49799
ATP6AP1L	0	-0.316674		0.316674
ATP6AP2	-0.841713	-1.00991	0.841713	1.00991
ATP6V0A1	0.108035	0.204434		0.204434
ATP6V0A2	-0.276611	-0.628989		0.628989
ATP6V0A4	0	0.506448		0.506448
ATP6V0B	0.124009	0.222101		0.222101
ATP6V0C	0.0656029	0.146656		0.146656
ATP6V0CP3	0	0.506448		0.506448
ATP6V0D1	0	-0.0594817		0.0594817
ATP6V0D2	0	1.50645	0	1.50645
ATP6V0E1	-0.0513556	-0.166976		0.166976
ATP6V0E2	0	0.694893		0.694893
ATP6V0E2-AS1	0	-1.49355	0	1.49355
ATP6V1A	-0.879108	-1.03945	0.879108	1.03945
ATP6V1B1	0	0.506448		0.506448
ATP6V1B1-AS1	0	1.50645	0	1.50645
ATP6V1B2	-0.512111	-0.595804		0.595804
ATP6V1C1	-0.387803	-0.675241		0.675241
ATP6V1C2	-0.752829	-0.841712		0.841712
ATP6V1D	-0.497901	-0.615443		0.615443
ATP6V1E1	-0.417701	-0.52024		0.52024
ATP6V1E2	0	0.284055		0.284055
ATP6V1F	0	0.0628412		0.0628412
ATP6V1G1	-0.285958	-0.416068		0.416068
ATP6V1G2	0	0.506448		0.506448
ATP6V1G2-DDX39B	0	0.506448		0.506448
ATP6V1G3	0	0.506448		0.506448
ATP6V1H	-0.60027	-0.742062		0.742062
ATP7A	-1.40493	-1.67914	1.40493	1.67914
ATP7B	-0.173208	-0.514016		0.514016
ATP8A1	0	-1.49355	0	1.49355
ATP8A2	0	2.09141	0	2.09141
ATP8B1	-0.613555	-0.900597		0.900597
ATP8B2	0.264881	0.563479		0.563479
ATP8B3	-0.859014	-1.75659	0.859014	1.75659
ATP8B4	0	0.506448		0.506448
ATP8B5P	0	-1.07851	0	1.07851
ATP9A	0	-0.108262		0.108262
ATP9B	0	-0.259087		0.259087
ATPAF1	0	0.17271		0.17271
ATPAF2	0	0.0814263		0.0814263
ATPIF1	0.0297131	0.153526		0.153526
ATR	0	0.676373		0.676373
ATRAID	0.0971107	0.288356		0.288356
ATRIP	0.531027	1.18022	0.531027	1.18022
ATRN	-0.133668	-0.322882		0.322882
ATRNL1	0	-1.81548	0	1.81548
ATRX	-0.70749	-1.00813	0.70749	1.00813
ATXN1	-0.410649	-0.677977		0.677977
ATXN10	0	-0.00146841		0.00146841
ATXN1L	-0.500289	-0.682059		0.682059
ATXN2	0	-0.165319		0.165319
ATXN2L	0.195541	0.308087		0.308087
ATXN3	-0.252966	-0.55914		0.55914
ATXN3L	0	0.506448		0.506448
ATXN7	-0.78853	-1.09415	0.78853	1.09415
ATXN7L1	0	0.386154		0.386154
ATXN7L2	0.196778	0.652837		0.652837
ATXN7L3	0	-0.0700145		0.0700145
ATXN7L3B	-0.152494	-0.308036		0.308036
ATXN8OS	0	0.506448		0.506448
AUH	-0.417873	-0.94286		0.94286
AUNIP	0	-0.651093		0.651093
AUP1	0.375058	0.480249		0.480249
AURKA	0	-0.0610272		0.0610272
AURKAIP1	0.390366	0.516658		0.516658
AURKAPS1	0	2.09141	0	2.09141
AURKB	0.841943	1.40592	0.841943	1.40592
AURKC	0	0.406912		0.406912
AUTS2	0	-0.225668		0.225668
AVEN	0	-0.0629178		0.0629178
AVIL	0.336521	0.345983		0.345983
AVL9	-0.0577749	-0.291805		0.291805
AVP	0	0.506448		0.506448
AVPI1	-0.324697	-0.410361		0.410361
AVPR1A	0	0.506448		0.506448
AVPR1B	0	0.506448		0.506448
AVPR2	0	0.506448		0.506448
AWAT1	0	0.506448		0.506448
AWAT2	0	0.506448		0.506448
AXDND1	0	0.506448		0.506448
AXIN1	-0.0187637	-0.16893		0.16893
AXIN2	0	-0.563941		0.563941
AXL	0	0.24929		0.24929
AZGP1	-1.48567	-1.53083	1.48567	1.53083
AZGP1P1	-1.60369	-2.03343	1.60369	2.03343
AZI2	-0.901086	-1.1337	0.901086	1.1337
AZIN1	-1.03925	-1.25967	1.03925	1.25967
AZIN1-AS1	0	1.50645	0	1.50645
AZIN2	0	-0.287101		0.287101
AZU1	0	0.506448		0.506448
B2M	-0.403637	-0.455048		0.455048
B3GALNT1	0	0.506448		0.506448
B3GALNT2	0	-0.170684		0.170684
B3GALT1	0	0.506448		0.506448
B3GALT2	0	0.506448		0.506448
B3GALT4	0	0.00535792		0.00535792
B3GALT5	0	0.506448		0.506448
B3GALT5-AS1	0	0.506448		0.506448
B3GALT6	0.11301	0.497049		0.497049
B3GAT1	0	1.50645	0	1.50645
B3GAT2	0	0.506448		0.506448
B3GAT3	0.294491	0.553754		0.553754
B3GLCT	0	-0.275551		0.275551
B3GNT2	-1.60808	-1.86115	1.60808	1.86115
B3GNT3	-0.495524	-0.794968		0.794968
B3GNT4	0	0.548883		0.548883
B3GNT5	-1.30532	-1.52957	1.30532	1.52957
B3GNT6	0	0.506448		0.506448
B3GNT7	0	0.506448		0.506448
B3GNT8	0	-0.0240669		0.0240669
B3GNT9	0	0.19712		0.19712
B3GNTL1	0	-0.926512		0.926512
B4GALNT1	0	-0.493552		0.493552
B4GALNT2	0	-0.493552		0.493552
B4GALNT3	-0.347224	-0.456684		0.456684
B4GALNT4	0.579429	0.867676		0.867676
B4GALT1	0	0.012846		0.012846
B4GALT1-AS1	0	-0.252544		0.252544
B4GALT2	0.348178	0.521899		0.521899
B4GALT3	0	-0.0339093		0.0339093
B4GALT4	-0.45524	-0.659275		0.659275
B4GALT4-AS1	0	0.506448		0.506448
B4GALT5	0	-0.0971303		0.0971303
B4GALT6	0	0.676373		0.676373
B4GALT7	0.193525	0.569774		0.569774
B4GAT1	0.342456	0.743148		0.743148
B9D1	0	0.127936		0.127936
B9D2	0	0.439334		0.439334
BAALC	0	-0.364654		0.364654
BAALC-AS1	0	-0.493552		0.493552
BAALC-AS2	0	0.506448		0.506448
BAAT	0	0.506448		0.506448
BABAM1	0.0956554	0.279424		0.279424
BACE1	0	-0.225856		0.225856
BACE1-AS	0	0.506448		0.506448
BACE2	-0.038644	-0.233604		0.233604
BACH1	-1.29501	-1.48953	1.29501	1.48953
BACH1-IT2	0	0.506448		0.506448
BACH2	-0.363893	-1.09762	0.363893	1.09762
BAD	0.370324	0.529016		0.529016
BAG1	-0.286637	-0.415122		0.415122
BAG2	0	1.67637	0	1.67637
BAG3	0	0.0479978		0.0479978
BAG4	-0.262323	-0.821606		0.821606
BAG5	-0.255433	-0.442872		0.442872
BAG6	0.0987298	0.181416		0.181416
BAGE	0	0.506448		0.506448
BAGE2	0	0.506448		0.506448
BAGE3	0	0.506448		0.506448
BAGE4	0	0.506448		0.506448
BAGE5	0	0.506448		0.506448
BAHCC1	0	0.149126		0.149126
BAHD1	0	0.173773		0.173773
BAIAP2	0.269738	0.357503		0.357503
BAIAP2-AS1	0.0572103	0.535594		0.535594
BAIAP2L1	0.225648	0.359374		0.359374
BAIAP2L2	0	0.428445		0.428445
BAIAP3	0.381859	2.3138	0.381859	2.3138
BAK1	-0.142751	-0.268469		0.268469
BAMBI	-1.14053	-1.30655	1.14053	1.30655
BANCR	0	0.506448		0.506448
BANF1	0.0040973	0.200945		0.200945
BANF2	0	0.506448		0.506448
BANK1	0	0.506448		0.506448
BANP	0	0.0529901		0.0529901
BAP1	0.125761	0.24829		0.24829
BARD1	-0.064448	-0.867011		0.867011
BARHL1	0	0.506448		0.506448
BARHL2	0	0.506448		0.506448
BARX1	0	-0.493552		0.493552
BARX2	-0.279952	-0.437994		0.437994
BASP1	-0.31401	-0.512366		0.512366
BASP1P1	0	0.506448		0.506448
BATF	0	0.506448		0.506448
BATF2	0	-1.95298	0	1.95298
BATF3	0	0.506448		0.506448
BAX	0.616273	0.790856		0.790856
BAZ1A	-0.53165	-0.75135		0.75135
BAZ1B	0	-0.11305		0.11305
BAZ2A	0	-0.0395603		0.0395603
BAZ2B	-0.818123	-1.17746	0.818123	1.17746
BBC3	-0.732924	-1.16791	0.732924	1.16791
BBIP1	0	-0.34503		0.34503
BBOF1	0.184518	0.216941		0.216941
BBOX1	0	-0.0517353		0.0517353
BBOX1-AS1	0	0.506448		0.506448
BBS1	0	0.46422		0.46422
BBS10	0	-0.211781		0.211781
BBS12	-0.0224396	-0.697086		0.697086
BBS2	0	-0.0288839		0.0288839
BBS4	0	-0.223463		0.223463
BBS5	0	-0.316674		0.316674
BBS7	-0.464177	-0.911058		0.911058
BBS9	0	-0.202503		0.202503
BBX	-0.697126	-1.06059	0.697126	1.06059
BCAM	1.34408	1.5088	1.34408	1.5088
BCAN	-0.312372	-1.55768	0.312372	1.55768
BCAP29	-0.382552	-0.677656		0.677656
BCAP31	0.283581	0.360929		0.360929
BCAR1	0	0.124543		0.124543
BCAR3	-0.650522	-0.796382		0.796382
BCAR4	0	0.506448		0.506448
BCAS1	0	0.506448		0.506448
BCAS2	0	-0.159942		0.159942
BCAS3	-0.0770777	-0.409966		0.409966
BCAS4	0	0.191575		0.191575
BCAT1	0	0.506448		0.506448
BCAT2	0.334052	0.747456		0.747456
BCCIP	0	0.170931		0.170931
BCDIN3D	0	0.218322		0.218322
BCDIN3D-AS1	0	2.82838	0	2.82838
BCHE	-0.064352	-0.532546		0.532546
BCKDHA	0	0.112064		0.112064
BCKDHB	0.173608	1.05077	0.173608	1.05077
BCKDK	0	0.00761114		0.00761114
BCL10	-0.374554	-0.685084		0.685084
BCL11A	0	-0.129396		0.129396
BCL11B	0.0998004	0.383591		0.383591
BCL2	0	-0.145629		0.145629
BCL2A1	0	-0.715945		0.715945
BCL2L1	-0.382058	-0.463984		0.463984
BCL2L10	0	0.161312		0.161312
BCL2L11	-0.186727	-0.614182		0.614182
BCL2L12	0.707243	1.25852	0.707243	1.25852
BCL2L13	-0.29602	-0.471979		0.471979
BCL2L14	0	0.506448		0.506448
BCL2L15	0	-1.81548	0	1.81548
BCL2L2	-0.25106	-0.349609		0.349609
BCL2L2-PABPN1	0	0.506448		0.506448
BCL3	0	0.0765829		0.0765829
BCL6	-0.338173	-0.462641		0.462641
BCL6B	0	-0.663477		0.663477
BCL7A	0	-0.099402		0.099402
BCL7B	0	-0.175633		0.175633
BCL7C	0.122631	0.310795		0.310795
BCL9	0	-0.131757		0.131757
BCL9L	0	0.0186985		0.0186985
BCLAF1	-0.80656	-1.06313	0.80656	1.06313
BCO1	0	0.506448		0.506448
BCO2	0	0.071728		0.071728
BCOR	-1.10105	-1.49355	1.10105	1.49355
BCORL1	0.169537	0.493089		0.493089
BCORP1	0	0.506448		0.506448
BCR	-0.347916	-0.448444		0.448444
BCRP2	0	0.506448		0.506448
BCRP3	0	1.50645	0	1.50645
BCS1L	1.19615	1.68636	1.19615	1.68636
BCYRN1	0	0.506448		0.506448
BDH1	-0.0814477	-0.178216		0.178216
BDH2	0	-0.0249991		0.0249991
BDKRB1	-2.28585	-2.66971	2.28585	2.66971
BDKRB2	0	-0.0727438		0.0727438
BDNF	-0.442303	-0.985405		0.985405
BDNF-AS	-0.238544	-1.07851	0.238544	1.07851
BDP1	-0.536023	-0.912053		0.912053
BEAN1	0.184518	0.216941		0.216941
BEAN1-AS1	0	0.506448		0.506448
BECN1	0	0.108592		0.108592
BECN2	0	0.506448		0.506448
BEGAIN	0	1.09141	0	1.09141
BEND2	0	0.506448		0.506448
BEND3	0	-0.274239		0.274239
BEND3P3	0	0.506448		0.506448
BEND4	0	0.506448		0.506448
BEND5	0	-1.07851	0	1.07851
BEND6	0	-0.856122		0.856122
BEND7	0.243412	0.284055		0.284055
BEST1	0	1.82838	0	1.82838
BEST2	0	-0.600467		0.600467
BEST3	0	1.24341	0	1.24341
BEST4	0	1.50645	0	1.50645
BET1	0	-0.358903		0.358903
BET1L	0.273747	0.481597		0.481597
BEX1	0	-1.07851	0	1.07851
BEX2	0	-0.0414839		0.0414839
BEX3	0.276786	0.396545		0.396545
BEX4	0	-0.136898		0.136898
BEX5	0	0.0914104		0.0914104
BFAR	-0.214061	-0.446246		0.446246
BFSP1	0	0.156505		0.156505
BFSP2	0	0.506448		0.506448
BFSP2-AS1	0	0.506448		0.506448
BGLAP	0	3.09141	0	3.09141
BGLT3	0	0.506448		0.506448
BGN	0.143876	0.165411		0.165411
BHLHA15	0	0.506448		0.506448
BHLHA9	0	0.506448		0.506448
BHLHB9	0	-0.429422		0.429422
BHLHE22	0	0.506448		0.506448
BHLHE23	0	0.506448		0.506448
BHLHE40	-2.0902	-2.1639	2.0902	2.1639
BHLHE40-AS1	0	1.18452	0	1.18452
BHLHE41	0	-0.862786		0.862786
BHMG1	0	2.09141	0	2.09141
BHMT	0	-1.49355	0	1.49355
BHMT2	0	0.506448		0.506448
BICC1	0	2.50645	0	2.50645
BICD1	0	-0.493552		0.493552
BICD2	-0.657312	-0.730313		0.730313
BICDL1	-0.172939	-0.28129		0.28129
BICDL2	0.598153	0.748792		0.748792
BID	0	0.389803		0.389803
BIK	0	-0.13401		0.13401
BIN1	0.155057	0.573562		0.573562
BIN2	0	-1.81548	0	1.81548
BIN3	0.149291	0.368652		0.368652
BIN3-IT1	0	0.506448		0.506448
BIRC2	-0.517933	-0.756146		0.756146
BIRC3	-3.79098	-4.40044	3.79098	4.40044
BIRC5	0.659173	1.10718	0.659173	1.10718
BIRC6	-0.260877	-0.464552		0.464552
BIRC6-AS2	0	0.506448		0.506448
BIRC7	0	0.506448		0.506448
BIRC8	0	0.506448		0.506448
BISPR	0.287177	0.436059		0.436059
BIVM	0	0.125844		0.125844
BIVM-ERCC5	0	0.506448		0.506448
BLACAT1	0	0.124302		0.124302
BLACE	0	-0.493552		0.493552
BLCAP	0.305832	0.432081		0.432081
BLID	0	0.506448		0.506448
BLK	0	0.506448		0.506448
BLM	0	1.67637	0	1.67637
BLMH	-1.60305	-1.65353	1.60305	1.65353
BLNK	-0.401345	-0.667803		0.667803
BLOC1S1	0.104839	0.60057		0.60057
BLOC1S1-RDH5	0	0.506448		0.506448
BLOC1S2	0	0.0234478		0.0234478
BLOC1S3	0	0.0302906		0.0302906
BLOC1S4	0	0.00514329		0.00514329
BLOC1S5	0	0.506448		0.506448
BLOC1S5-TXNDC5	0	0.506448		0.506448
BLOC1S6	0	-0.275747		0.275747
BLVRA	0	0.206888		0.206888
BLVRB	-0.00168619	-0.102648		0.102648
BLZF1	-0.682124	-1.00202	0.682124	1.00202
BMF	0.0743032	0.965879		0.965879
BMI1	0	1.82838	0	1.82838
BMP1	0.911628	1.14765	0.911628	1.14765
BMP10	0	0.506448		0.506448
BMP15	0	0.506448		0.506448
BMP2	-2.02137	-2.20475	2.02137	2.20475
BMP2K	-1.36936	-1.64813	1.36936	1.64813
BMP3	0	-0.493552		0.493552
BMP4	0	-0.273162		0.273162
BMP5	0	-1.07851	0	1.07851
BMP6	0	2.09141	0	2.09141
BMP7	-0.208355	-0.493552		0.493552
BMP7-AS1	0	0.506448		0.506448
BMP8A	0	0.506448		0.506448
BMP8B	0	1.50645	0	1.50645
BMPER	0	-0.0785146		0.0785146
BMPR1A	-0.443098	-0.905935		0.905935
BMPR1B	0	-1.07851	0	1.07851
BMPR1B-AS1	0	0.506448		0.506448
BMPR2	-0.511673	-0.744387		0.744387
BMS1	0	0.0398801		0.0398801
BMS1P17	0	0.506448		0.506448
BMS1P18	0	0.506448		0.506448
BMS1P20	0	-0.305806		0.305806
BMS1P21	0	0.506448		0.506448
BMS1P22	0	0.506448		0.506448
BMS1P4	0	0.021021		0.021021
BMS1P5	0	0.921485		0.921485
BMS1P6	0	-0.90859		0.90859
BMT2	-0.853486	-1.42732	0.853486	1.42732
BMX	0	-1.07851	0	1.07851
BNC1	-0.865718	-0.989604		0.989604
BNC2	0	-2.81548	0	2.81548
BNIP1	0	-0.361908		0.361908
BNIP2	-0.726284	-0.996901		0.996901
BNIP3	-0.893464	-0.981632		0.981632
BNIP3L	-1.3542	-1.44155	1.3542	1.44155
BNIPL	0	0.00619818		0.00619818
BOC	0	0.101567		0.101567
BOD1	-0.0348512	-0.291508		0.291508
BOD1L1	-0.156551	-0.40916		0.40916
BOD1L2	0	0.506448		0.506448
BOK	0.31538	0.460601		0.460601
BOK-AS1	0	0.506448		0.506448
BOLA1	0.128004	0.506448		0.506448
BOLA2	0	0.506448		0.506448
BOLA2-SMG1P6	0	0.506448		0.506448
BOLA2B	0	0.506448		0.506448
BOLA3	0	0.404568		0.404568
BOLA3-AS1	0.091409	0.119425		0.119425
BOLL	0	0.506448		0.506448
BOP1	0.659226	0.873845		0.873845
BORA	0	0.0914104		0.0914104
BORCS5	-0.405661	-0.763641		0.763641
BORCS6	0.0827428	0.280605		0.280605
BORCS7	-0.0212418	-0.576014		0.576014
BORCS7-ASMT	0	0.506448		0.506448
BORCS8	0	-0.138636		0.138636
BORCS8-MEF2B	0	0.506448		0.506448
BPESC1	0	0.506448		0.506448
BPGM	0	0.125358		0.125358
BPHL	0	0.213089		0.213089
BPI	0	0.506448		0.506448
BPIFA1	0	0.506448		0.506448
BPIFA2	0	0.506448		0.506448
BPIFA3	0	0.506448		0.506448
BPIFA4P	0	0.506448		0.506448
BPIFB1	0	0.506448		0.506448
BPIFB2	0	0.506448		0.506448
BPIFB3	0	0.506448		0.506448
BPIFB4	0	-1.49355	0	1.49355
BPIFB6	0	0.506448		0.506448
BPIFC	-0.516306	-0.612293		0.612293
BPNT1	-0.190645	-0.41308		0.41308
BPTF	-0.750329	-0.960769		0.960769
BPY2	0	0.506448		0.506448
BPY2B	0	0.506448		0.506448
BPY2C	0	0.506448		0.506448
BRAF	-0.888401	-1.17805	0.888401	1.17805
BRAP	-0.330621	-0.579709		0.579709
BRAT1	0.588212	0.83355		0.83355
BRCA1	0	0.0914104		0.0914104
BRCA2	0.299996	0.313803		0.313803
BRCAT107	0	0.506448		0.506448
BRCAT54	-0.00997901	-1.81548	0.00997901	1.81548
BRCC3	-0.28165	-0.687156		0.687156
BRD1	-0.345935	-0.516154		0.516154
BRD2	-0.225434	-0.310704		0.310704
BRD3	0	0.150129		0.150129
BRD4	0	-0.132333		0.132333
BRD7	-0.340967	-0.495626		0.495626
BRD7P3	0	0.506448		0.506448
BRD8	0	0.0241471		0.0241471
BRD9	0.262165	0.541333		0.541333
BRDT	0	0.506448		0.506448
BRDTP1	0	0.506448		0.506448
BRE	0	-0.0992732		0.0992732
BRE-AS1	0	0.243413		0.243413
BREA2	0.184518	0.216941		0.216941
BRF1	0.159081	0.422469		0.422469
BRF2	0	-0.21545		0.21545
BRI3	0	-0.120588		0.120588
BRI3BP	0	-0.198096		0.198096
BRICD5	0.642205	1.47474	0.642205	1.47474
BRINP1	0	-0.145629		0.145629
BRINP2	0	-1.30091	0	1.30091
BRINP3	0	0.506448		0.506448
BRIP1	0	-1.30091	0	1.30091
BRIX1	0	-0.0269843		0.0269843
BRK1	0	0.0153363		0.0153363
BRMS1	0	0.145843		0.145843
BRMS1L	0	-0.236394		0.236394
BROX	-0.508075	-0.835944		0.835944
BRPF1	0	0.0459999		0.0459999
BRPF3	-0.259418	-0.532723		0.532723
BRS3	0	0.506448		0.506448
BRSK1	0	0.921485		0.921485
BRSK2	0.243412	0.284055		0.284055
BRWD1	-0.32564	-0.60683		0.60683
BRWD1-AS1	0	0.506448		0.506448
BRWD1-IT2	0.0665922	3.82838	0.0665922	3.82838
BRWD3	-1.31188	-1.68043	1.31188	1.68043
BSCL2	0	-0.0785146		0.0785146
BSDC1	-0.115652	-0.236931		0.236931
BSG	0.429992	0.501823		0.501823
BSN	0	0.506448		0.506448
BSN-AS2	0	0.506448		0.506448
BSND	0	0.0914104		0.0914104
BSPH1	0	0.506448		0.506448
BSPRY	0	-0.155724		0.155724
BST1	0	-1.66348	0	1.66348
BST2	0.52323	0.646455		0.646455
BSX	0	0.506448		0.506448
BTAF1	0	-0.229229		0.229229
BTBD1	-0.0945171	-0.415797		0.415797
BTBD10	-0.401846	-0.598613		0.598613
BTBD11	-0.383995	-0.635751		0.635751
BTBD16	-0.457032	-1.25909	0.457032	1.25909
BTBD17	0	0.506448		0.506448
BTBD18	0	0.506448		0.506448
BTBD19	0	0.72884		0.72884
BTBD2	0.343732	0.513856		0.513856
BTBD3	-0.636503	-0.831936		0.831936
BTBD6	0	-0.0436623		0.0436623
BTBD7	-0.844269	-1.07005	0.844269	1.07005
BTBD8	0	0.506448		0.506448
BTBD9	0	-0.0519398		0.0519398
BTC	-1.40649	-1.73023	1.40649	1.73023
BTD	0	-0.0163929		0.0163929
BTF3	-0.137202	-0.19974		0.19974
BTF3L4	0	-0.122968		0.122968
BTF3P11	0	0.506448		0.506448
BTG1	-1.15685	-1.22988	1.15685	1.22988
BTG2	0.230734	0.30971		0.30971
BTG3	-0.25932	-0.433736		0.433736
BTG4	0	0.506448		0.506448
BTK	0	0.472501		0.472501
BTLA	0	0.506448		0.506448
BTN1A1	0	0.506448		0.506448
BTN2A1	0	-0.171624		0.171624
BTN2A2	0	-0.230518		0.230518
BTN2A3P	0	0.021021		0.021021
BTN3A1	0	0.0434759		0.0434759
BTN3A2	0	0.017063		0.017063
BTN3A3	0	-0.593088		0.593088
BTNL10	0	0.506448		0.506448
BTNL2	0	0.506448		0.506448
BTNL3	0	-0.493552		0.493552
BTNL8	0	0.506448		0.506448
BTNL9	0	0.506448		0.506448
BTRC	-0.220125	-0.401373		0.401373
BUB1	0	0.349722		0.349722
BUB1B	0	0.506448		0.506448
BUB1B-PAK6	0	0.506448		0.506448
BUB3	-0.0274237	-0.195919		0.195919
BUD13	0	-0.128788		0.128788
BUD31	0	0.139439		0.139439
BVES	0.184518	0.201593		0.201593
BVES-AS1	0	-0.493552		0.493552
BYSL	0	0.216941		0.216941
BZW1	-0.866941	-0.979065		0.979065
BZW2	0	-0.162062		0.162062
C10orf10	0	1.14388	0	1.14388
C10orf105	0	0.506448		0.506448
C10orf107	0	0.506448		0.506448
C10orf11	0	0.786556		0.786556
C10orf111	0	0.506448		0.506448
C10orf113	0	0.506448		0.506448
C10orf12	-0.882043	-1.48321	0.882043	1.48321
C10orf120	0	0.506448		0.506448
C10orf126	0	0.506448		0.506448
C10orf128	0	0.506448		0.506448
C10orf131	0	0.506448		0.506448
C10orf142	0	0.506448		0.506448
C10orf2	0	0.021021		0.021021
C10orf25	0	-0.0785146		0.0785146
C10orf35	0.354443	0.368944		0.368944
C10orf53	0	0.506448		0.506448
C10orf54	0	0.106164		0.106164
C10orf55	0	1.82838	0	1.82838
C10orf62	0	0.506448		0.506448
C10orf67	0	0.506448		0.506448
C10orf71	0	0.506448		0.506448
C10orf71-AS1	0	0.506448		0.506448
C10orf76	0	-0.0631889		0.0631889
C10orf82	0	0.506448		0.506448
C10orf88	0	-0.471526		0.471526
C10orf90	0	-0.0785146		0.0785146
C10orf91	0	3.09141	0	3.09141
C10orf95	0	-0.470093		0.470093
C10orf99	0	-0.01567		0.01567
C11orf1	0	-0.0654585		0.0654585
C11orf16	0	-1.07851	0	1.07851
C11orf21	0	0.506448		0.506448
C11orf24	0.23731	0.542072		0.542072
C11orf31	0.0138928	0.225788		0.225788
C11orf40	0	0.506448		0.506448
C11orf42	0	0.506448		0.506448
C11orf44	0	2.09141	0	2.09141
C11orf45	0	0.0116832		0.0116832
C11orf49	0	0.132438		0.132438
C11orf52	0	0.506448		0.506448
C11orf53	0	0.506448		0.506448
C11orf54	-0.749712	-1.0147	0.749712	1.0147
C11orf57	-0.0295458	-0.346256		0.346256
C11orf58	-0.228085	-0.370657		0.370657
C11orf63	0	-0.165498		0.165498
C11orf65	0	1.50645	0	1.50645
C11orf68	-0.201884	-0.415441		0.415441
C11orf70	0	-2.30091	0	2.30091
C11orf71	-0.138073	-0.666389		0.666389
C11orf72	0	1.50645	0	1.50645
C11orf74	0	-0.695186		0.695186
C11orf80	0.200863	0.477203		0.477203
C11orf84	0.0889573	0.417322		0.417322
C11orf86	0	-2.07851	0	2.07851
C11orf87	0	0.506448		0.506448
[truncated: 25,174 more rows]
