# Supplementary material for: The Delivery of α1-Antitrypsin Therapy Through Transepidermal Route: Worthwhile to Explore
Source: Front Pharmacol. 2020 Jul 3;11:983. doi: 10.3389/fphar.2020.00983 (PMC7348051; doi:10.3389/fphar.2020.00983)
Supplement: Supplementary file 6 [file Table_2.xlsx]

## Sheet: AAT in LPS and PNG
GeneSymbol	GFOLD(0.01)	log2fdc	absolute(GFOLD)	absolute(log2fdc)
A1BG	0	1.39908	0	1.39908
A1BG-AS1	0.510105	0.524606	0.510105	0.524606
A1CF	0	0.66211	0	0.66211
A2M	0	0.66211	0	0.66211
A2M-AS1	0	-0.33789	0	0.33789
A2ML1	2.14856	2.17879	2.14856	2.17879
A2MP1	0	0.66211	0	0.66211
A3GALT2	0	0.66211	0	0.66211
A4GALT	1.07809	1.32331	1.07809	1.32331
A4GNT	0	0.66211	0	0.66211
AA06	0	0.66211	0	0.66211
AAAS	-0.877373	-1.3214	0.877373	1.3214
AACS	0.1448	0.272194	0.1448	0.272194
AACSP1	0	-1.65982	0	1.65982
AADAC	-4.20404	-4.99133	4.20404	4.99133
AADACL2	-2.47761	-2.69945	2.47761	2.69945
AADACL2-AS1	0	0.66211	0	0.66211
AADACL3	0	0.66211	0	0.66211
AADACL4	0	-0.922853	0	0.922853
AADACP1	0	0.66211	0	0.66211
AADAT	0	-2.92285	0	2.92285
AAED1	0	0.761646	0	0.761646
AAGAB	-0.110163	-0.325715	0.110163	0.325715
AAK1	0	0.0826856	0	0.0826856
AAMDC	0	-0.0748556	0	0.0748556
AAMP	0	0.079811	0	0.079811
AANAT	0	0.66211	0	0.66211
AAR2	-0.028655	-0.250954	0.028655	0.250954
AARD	0	0.66211	0	0.66211
AARS	-0.503756	-0.751449	0.503756	0.751449
AARS2	-1.84845	-2.47782	1.84845	2.47782
AARSD1	0	0.66211	0	0.66211
AASDH	-1.07718	-2.44641	1.07718	2.44641
AASDHPPT	-2.70006	-3.98894	2.70006	3.98894
AASS	0	-1.21236	0	1.21236
AATBC	-2.751	-3.9526	2.751	3.9526
AATF	0.130001	0.308671	0.130001	0.308671
AATK	0	-0.33789	0	0.33789
AATK-AS1	0	0.66211	0	0.66211
ABALON	0	-0.752928	0	0.752928
ABAT	2.60639	2.99822	2.60639	2.99822
ABCA1	1.07661	1.45895	1.07661	1.45895
ABCA10	0	-0.659818	0	0.659818
ABCA11P	0	-0.823317	0	0.823317
ABCA12	1.5045	1.54614	1.5045	1.54614
ABCA13	-0.362142	-1.12639	0.362142	1.12639
ABCA17P	0	0.66211	0	0.66211
ABCA2	0	-0.522315	0	0.522315
ABCA3	0	-0.33789	0	0.33789
ABCA4	0	-2.33789	0	2.33789
ABCA5	0.869735	1.25895	0.869735	1.25895
ABCA6	0	0.66211	0	0.66211
ABCA7	0.258405	0.565895	0.258405	0.565895
ABCA8	0	0.66211	0	0.66211
ABCA9	0	-1.33789	0	1.33789
ABCA9-AS1	0	0.66211	0	0.66211
ABCB1	0	0.66211	0	0.66211
ABCB10	-0.831298	-1.47991	0.831298	1.47991
ABCB11	0	3.24707	0	3.24707
ABCB4	0	0.66211	0	0.66211
ABCB5	0	0.66211	0	0.66211
ABCB6	-0.491901	-0.718281	0.491901	0.718281
ABCB7	0	0.275087	0	0.275087
ABCB8	0	-0.180789	0	0.180789
ABCB9	0	-0.28898	0	0.28898
ABCC1	0.2864	0.380935	0.2864	0.380935
ABCC10	-1.37151	-2.00627	1.37151	2.00627
ABCC11	0	0.66211	0	0.66211
ABCC12	0	0.66211	0	0.66211
ABCC13	0	0.66211	0	0.66211
ABCC2	-0.196329	-1.25216	0.196329	1.25216
ABCC3	2.44939	2.65975	2.44939	2.65975
ABCC4	-0.82324	-2.40828	0.82324	2.40828
ABCC5	-1.3735	-1.82864	1.3735	1.82864
ABCC5-AS1	0	0.66211	0	0.66211
ABCC6	0	0.66211	0	0.66211
ABCC6P1	0	0.66211	0	0.66211
ABCC6P2	0	0.66211	0	0.66211
ABCC8	0	-0.33789	0	0.33789
ABCC9	0	0.66211	0	0.66211
ABCD1	1.50644	2.15687	1.50644	2.15687
ABCD2	0	0.66211	0	0.66211
ABCD3	-1.25635	-1.53429	1.25635	1.53429
ABCD4	-0.232434	-0.70784	0.232434	0.70784
ABCE1	-1.92444	-2.39794	1.92444	2.39794
ABCF1	1.19615	1.29571	1.19615	1.29571
ABCF2	-1.44635	-1.67635	1.44635	1.67635
ABCF3	-0.294493	-0.515195	0.294493	0.515195
ABCG1	1.99469	2.0579	1.99469	2.0579
ABCG2	0	-1.33789	0	1.33789
ABCG4	1.22676	1.33681	1.22676	1.33681
ABCG5	0	0.66211	0	0.66211
ABCG8	0	0.66211	0	0.66211
ABHD1	0	0.66211	0	0.66211
ABHD10	-0.244499	-1.14524	0.244499	1.14524
ABHD11	0	0.460476	0	0.460476
ABHD11-AS1	0	1.66211	0	1.66211
ABHD12	-0.0376533	-0.140294	0.0376533	0.140294
ABHD12B	-3.17495	-3.63457	3.17495	3.63457
ABHD13	0	0.26193	0	0.26193
ABHD14A	0	-1.1155	0	1.1155
ABHD14A-ACY1	0	0.66211	0	0.66211
ABHD14B	0	-0.0842631	0	0.0842631
ABHD15	-0.51745	-1.12216	0.51745	1.12216
ABHD16A	0.196213	0.437442	0.196213	0.437442
ABHD16B	0	2.24707	0	2.24707
ABHD17A	0	0.114332	0	0.114332
ABHD17B	1.00736	1.14244	1.00736	1.14244
ABHD17C	2.02134	2.14373	2.02134	2.14373
ABHD18	-0.883463	-2.26863	0.883463	2.26863
ABHD2	1.51423	1.72192	1.51423	1.72192
ABHD3	0	0.330904	0	0.330904
ABHD4	0.706266	0.8561	0.706266	0.8561
ABHD5	1.16294	1.24003	1.16294	1.24003
ABHD6	-2.08896	-2.44078	2.08896	2.44078
ABHD8	0	-0.0383298	0	0.0383298
ABI1	0.973979	1.05962	0.973979	1.05962
ABI2	0	0.0505421	0	0.0505421
ABI3	0	0.66211	0	0.66211
ABI3BP	0.158491	0.925144	0.158491	0.925144
ABL1	0	0.12633	0	0.12633
ABL2	1.09452	1.20949	1.09452	1.20949
ABLIM1	1.04887	1.09703	1.04887	1.09703
ABLIM2	-0.0688362	-0.428799	0.0688362	0.428799
ABLIM3	4.29388	4.55648	4.29388	4.55648
ABO	0	0.340182	0	0.340182
ABR	1.12297	1.22928	1.12297	1.22928
ABRA	0	0.66211	0	0.66211
ABRACL	-0.248395	-0.689875	0.248395	0.689875
ABT1	-0.0412678	-0.299729	0.0412678	0.299729
ABTB1	1.00007	1.27694	1.00007	1.27694
ABTB2	2.28835	2.42122	2.28835	2.42122
ACAA1	2.27295	2.37414	2.27295	2.37414
ACAA2	0	-0.0196913	0	0.0196913
ACACA	-0.019107	-0.137641	0.019107	0.137641
ACACB	-1.54602	-2.67287	1.54602	2.67287
ACAD10	0	-0.475394	0	0.475394
ACAD11	0.222254	2.98404	0.222254	2.98404
ACAD8	0.850437	0.97554	0.850437	0.97554
ACAD9	-0.051511	-0.146299	0.051511	0.146299
ACADL	0	-2.14524	0	2.14524
ACADM	-0.625251	-1.18979	0.625251	1.18979
ACADS	0	-0.210134	0	0.210134
ACADSB	-0.28452	-0.654562	0.28452	0.654562
ACADVL	1.01391	1.05544	1.01391	1.05544
ACAN	0	0.66211	0	0.66211
ACAP1	0.561429	0.906962	0.561429	0.906962
ACAP2	0.950343	1.10995	0.950343	1.10995
ACAP3	0.138616	0.254392	0.138616	0.254392
ACAT1	-1.64348	-2.21621	1.64348	2.21621
ACAT2	0.180202	0.294542	0.180202	0.294542
ACBD3	1.00732	1.1632	1.00732	1.1632
ACBD4	0.435393	0.84335	0.435393	0.84335
ACBD5	-1.03467	-1.36097	1.03467	1.36097
ACBD6	-1.25602	-1.73409	1.25602	1.73409
ACBD7	0.670462	2.83203	0.670462	2.83203
ACCS	0	-1.26389	0	1.26389
ACCSL	0	0.66211	0	0.66211
ACD	0.243931	0.625116	0.243931	0.625116
ACE	0	0.66211	0	0.66211
ACE2	-1.30549	-2.84885	1.30549	2.84885
ACER1	-1.73853	-1.92763	1.73853	1.92763
ACER2	-0.354704	-1.1354	0.354704	1.1354
ACER3	0	0.120809	0	0.120809
ACHE	0	0.66211	0	0.66211
ACIN1	0.146786	0.263425	0.146786	0.263425
ACKR1	0	0.66211	0	0.66211
ACKR2	3.55781	4.01695	3.55781	4.01695
ACKR3	1.29106	1.3987	1.29106	1.3987
ACKR4	0	3.24707	0	3.24707
ACLY	0	0.0413225	0	0.0413225
ACMSD	0	0.66211	0	0.66211
ACO1	-0.243599	-1.03304	0.243599	1.03304
ACO2	-0.331442	-0.469356	0.331442	0.469356
ACOD1	0	0.66211	0	0.66211
ACOT1	0	-0.33789	0	0.33789
ACOT11	0.111658	0.472767	0.111658	0.472767
ACOT12	0	0.66211	0	0.66211
ACOT13	-0.0880632	-0.389634	0.0880632	0.389634
ACOT2	0	-0.730207	0	0.730207
ACOT4	0	-0.0748556	0	0.0748556
ACOT6	0	0.66211	0	0.66211
ACOT7	1.26783	1.42446	1.26783	1.42446
ACOT8	-0.542172	-0.858421	0.542172	0.858421
ACOT9	0.712957	0.966528	0.712957	0.966528
ACOX1	2.38324	2.48297	2.38324	2.48297
ACOX2	-0.803431	-3.73021	0.803431	3.73021
ACOX3	-0.305556	-0.539962	0.305556	0.539962
ACOXL	0	-1.65982	0	1.65982
ACP1	0	-0.0794871	0	0.0794871
ACP2	-0.802145	-1.34625	0.802145	1.34625
ACP5	0.0892583	0.197858	0.0892583	0.197858
ACP6	-3.27942	-4.82171	3.27942	4.82171
ACP7	2.50684	2.53468	2.50684	2.53468
ACPP	-0.931273	-1.0425	0.931273	1.0425
ACPT	0	0.66211	0	0.66211
ACR	0	0.66211	0	0.66211
ACRBP	0	1.24707	0	1.24707
ACRC	0.918701	1.31766	0.918701	1.31766
ACRV1	0	-2.14524	0	2.14524
ACSBG1	-2.08606	-2.68936	2.08606	2.68936
ACSBG2	0	0.66211	0	0.66211
ACSF2	-0.27959	-0.678119	0.27959	0.678119
ACSF3	0	0.0112595	0	0.0112595
ACSL1	-1.15676	-1.268	1.15676	1.268
ACSL3	0.129472	0.288492	0.129472	0.288492
ACSL4	-0.200829	-0.555247	0.200829	0.555247
ACSL5	0	0.66211	0	0.66211
ACSL6	0	0.66211	0	0.66211
ACSM1	0	-0.33789	0	0.33789
ACSM2A	0	0.66211	0	0.66211
ACSM2B	0	0.66211	0	0.66211
ACSM3	0	-0.752928	0	0.752928
ACSM4	0	0.66211	0	0.66211
ACSM5	0	0.66211	0	0.66211
ACSM6	-0.451805	-3.42535	0.451805	3.42535
ACSS1	-1.61482	-2.40017	1.61482	2.40017
ACSS2	-0.275597	-0.435015	0.275597	0.435015
ACSS3	0	-0.33789	0	0.33789
ACTA1	0	1.66211	0	1.66211
ACTA2	0	-0.989967	0	0.989967
ACTA2-AS1	0	0.66211	0	0.66211
ACTB	2.12706	2.14537	2.12706	2.14537
ACTBL2	0	-0.33789	0	0.33789
ACTC1	0	0.66211	0	0.66211
ACTG1	1.55763	1.58056	1.55763	1.58056
ACTG1P17	0	0.66211	0	0.66211
ACTG1P20	0	1.49218	0	1.49218
ACTG1P4	0	1.66211	0	1.66211
ACTG2	0	1.66211	0	1.66211
ACTL10	-0.348939	-2.33789	0.348939	2.33789
ACTL6A	-0.0886015	-0.38935	0.0886015	0.38935
ACTL6B	0	0.66211	0	0.66211
ACTL7A	0	0.66211	0	0.66211
ACTL7B	0	0.66211	0	0.66211
ACTL8	0	2.24707	0	2.24707
ACTL9	0	0.66211	0	0.66211
ACTN1	1.39937	1.49467	1.39937	1.49467
ACTN1-AS1	0	1.66211	0	1.66211
ACTN2	0.497283	2.12154	0.497283	2.12154
ACTN3	0	0.66211	0	0.66211
ACTN4	1.24993	1.30259	1.24993	1.30259
ACTR10	0.338883	0.570101	0.338883	0.570101
ACTR1A	0.0460173	0.134112	0.0460173	0.134112
ACTR1B	-0.516097	-0.744165	0.516097	0.744165
ACTR2	1.18286	1.27807	1.18286	1.27807
ACTR3	0.754389	0.823267	0.754389	0.823267
ACTR3B	-0.363922	-2.09278	0.363922	2.09278
ACTR3BP2	0	0.66211	0	0.66211
ACTR3BP5	0	0.66211	0	0.66211
ACTR3C	0	0.357255	0	0.357255
ACTR5	-0.232681	-0.674925	0.232681	0.674925
ACTR6	0	-0.681844	0	0.681844
ACTR8	0	0.194543	0	0.194543
ACTRT1	0	0.66211	0	0.66211
ACTRT2	0	0.66211	0	0.66211
ACTRT3	0	-0.659818	0	0.659818
ACVR1	0.354354	0.546633	0.354354	0.546633
ACVR1B	0.190016	0.305254	0.190016	0.305254
ACVR1C	0	1.12154	0	1.12154
ACVR2A	0	0.0166059	0	0.0166059
ACVR2B	0	-0.922853	0	0.922853
ACVR2B-AS1	0	0.66211	0	0.66211
ACVRL1	0	0.66211	0	0.66211
ACY1	0	-1.65982	0	1.65982
ACY3	0	0.66211	0	0.66211
ACYP1	-0.785708	-1.96592	0.785708	1.96592
ACYP2	0	0.191219	0	0.191219
ADA	-0.183318	-0.872226	0.183318	0.872226
ADAD1	0	0.66211	0	0.66211
ADAD2	0	-0.560282	0	0.560282
ADAL	0	-0.704672	0	0.704672
ADAM10	1.09607	1.25014	1.09607	1.25014
ADAM11	0	0.0340787	0	0.0340787
ADAM12	0	0.66211	0	0.66211
ADAM15	0.0226735	0.106139	0.0226735	0.106139
ADAM17	0.838471	0.977415	0.838471	0.977415
ADAM18	0	0.66211	0	0.66211
ADAM19	3.07148	4.91004	3.07148	4.91004
ADAM1A	0	-2.65982	0	2.65982
ADAM2	0	0.66211	0	0.66211
ADAM20	0	1.66211	0	1.66211
ADAM20P1	1.56256	4.569	1.56256	4.569
ADAM21	0	0.66211	0	0.66211
ADAM21P1	0	0.66211	0	0.66211
ADAM22	0	-1.92285	0	1.92285
ADAM23	-1.07135	-2.12797	1.07135	2.12797
ADAM28	0	0.66211	0	0.66211
ADAM29	0	0.66211	0	0.66211
ADAM30	0	0.66211	0	0.66211
ADAM32	0.670462	3.83203	0.670462	3.83203
ADAM33	0	0.66211	0	0.66211
ADAM3A	0	0.66211	0	0.66211
ADAM5	0	0.66211	0	0.66211
ADAM6	0	0.66211	0	0.66211
ADAM7	0	0.66211	0	0.66211
ADAM8	5.30549	5.56808	5.30549	5.56808
ADAM9	1.96315	2.05637	1.96315	2.05637
ADAMDEC1	0	0.66211	0	0.66211
ADAMTS1	1.46094	1.61943	1.46094	1.61943
ADAMTS10	0	1.66211	0	1.66211
ADAMTS12	0	0.66211	0	0.66211
ADAMTS13	0	-0.411891	0	0.411891
ADAMTS14	0.0842028	0.29954	0.0842028	0.29954
ADAMTS15	0	-0.263889	0	0.263889
ADAMTS16	0	0.66211	0	0.66211
ADAMTS17	1.39711	1.85599	1.39711	1.85599
ADAMTS18	0	-1.65982	0	1.65982
ADAMTS19	0	0.66211	0	0.66211
ADAMTS19-AS1	0	0.66211	0	0.66211
ADAMTS2	0	-0.263889	0	0.263889
ADAMTS20	0	0.66211	0	0.66211
ADAMTS3	0	-0.507815	0	0.507815
ADAMTS4	0	-1.33789	0	1.33789
ADAMTS5	0	-0.659818	0	0.659818
ADAMTS6	0	2.98404	0	2.98404
ADAMTS7	2.33606	2.87712	2.33606	2.87712
ADAMTS7P1	0	0.66211	0	0.66211
ADAMTS8	0	0.66211	0	0.66211
ADAMTS9	4.10279	5.34393	4.10279	5.34393
ADAMTS9-AS1	0	0.66211	0	0.66211
ADAMTS9-AS2	0	1.24707	0	1.24707
ADAMTSL1	0.446376	3.66211	0.446376	3.66211
ADAMTSL2	0	0.66211	0	0.66211
ADAMTSL3	0.0723346	1.85476	0.0723346	1.85476
ADAMTSL4	1.84148	2.20268	1.84148	2.20268
ADAMTSL4-AS1	0	1.24707	0	1.24707
ADAMTSL5	0.485277	0.820175	0.485277	0.820175
ADAP1	0.399905	0.746772	0.399905	0.746772
ADAP2	1.33311	1.4014	1.33311	1.4014
ADAR	-0.423851	-0.523975	0.423851	0.523975
ADARB1	-1.0408	-1.30118	1.0408	1.30118
ADARB2	0	-1.33789	0	1.33789
ADARB2-AS1	0	0.66211	0	0.66211
ADAT1	0	-0.368917	0	0.368917
ADAT2	0	-0.627397	0	0.627397
ADAT3	0.190858	0.576943	0.190858	0.576943
ADCK1	-1.37069	-2.50782	1.37069	2.50782
ADCK2	-0.597048	-0.789509	0.597048	0.789509
ADCK3	-0.694421	-1.63906	0.694421	1.63906
ADCK4	0.0223508	0.30015	0.0223508	0.30015
ADCK5	-0.106173	-0.861452	0.106173	0.861452
ADCY1	-0.029109	-0.895885	0.029109	0.895885
ADCY10	0	0.66211	0	0.66211
ADCY10P1	0.915395	1.98404	0.915395	1.98404
ADCY2	0	-0.507815	0	0.507815
ADCY3	-1.20256	-1.56453	1.20256	1.56453
ADCY4	2.64781	5.52009	2.64781	5.52009
ADCY5	0	0.66211	0	0.66211
ADCY6	0.883276	1.05894	0.883276	1.05894
ADCY7	0.585781	0.819269	0.585781	0.819269
ADCY8	0	0.66211	0	0.66211
ADCY9	0.333678	0.580536	0.333678	0.580536
ADCYAP1	0	0.66211	0	0.66211
ADCYAP1R1	0	0.66211	0	0.66211
ADD1	0.703865	0.798466	0.703865	0.798466
ADD2	0	0.66211	0	0.66211
ADD3	-0.277835	-0.548624	0.277835	0.548624
ADD3-AS1	0	0.66211	0	0.66211
ADGB	0	0.66211	0	0.66211
ADGRA1	0	0.66211	0	0.66211
ADGRA1-AS1	0	0.66211	0	0.66211
ADGRA2	0	0.66211	0	0.66211
ADGRA3	0.817589	1.04936	0.817589	1.04936
ADGRB1	0	-0.212359	0	0.212359
ADGRB2	0.238202	0.976219	0.238202	0.976219
ADGRB3	0	0.66211	0	0.66211
ADGRD1	0	0.66211	0	0.66211
ADGRE1	0	0.66211	0	0.66211
ADGRE2	3.1789	3.80809	3.1789	3.80809
ADGRE3	0	0.66211	0	0.66211
ADGRE4P	0	0.66211	0	0.66211
ADGRE5	0	-0.408279	0	0.408279
ADGRF1	2.20768	3.59285	2.20768	3.59285
ADGRF2	-1.3431	-2.08205	1.3431	2.08205
ADGRF3	0	-2.14524	0	2.14524
ADGRF4	-2.46351	-2.69931	2.46351	2.69931
ADGRF5	0	0.66211	0	0.66211
ADGRG1	0.894667	0.93944	0.894667	0.93944
ADGRG2	0	0.66211	0	0.66211
ADGRG3	0	0.66211	0	0.66211
ADGRG4	0	0.66211	0	0.66211
ADGRG5	0	0.66211	0	0.66211
ADGRG6	1.03701	1.33398	1.03701	1.33398
ADGRG7	0	2.24707	0	2.24707
ADGRL1	-0.268198	-0.391353	0.268198	0.391353
ADGRL2	0.847424	0.928354	0.847424	0.928354
ADGRL3	0	-1.33789	0	1.33789
ADGRL3-AS1	0	0.66211	0	0.66211
ADGRL4	0	0.66211	0	0.66211
ADGRV1	0	-0.212359	0	0.212359
ADH1A	0	0.66211	0	0.66211
ADH1B	0	0.66211	0	0.66211
ADH1C	0	-0.922853	0	0.922853
ADH4	0	0.66211	0	0.66211
ADH5	-0.620282	-0.812537	0.620282	0.812537
ADH6	0	0.66211	0	0.66211
ADH7	-1.69212	-2.57493	1.69212	2.57493
ADHFE1	0	-2.14524	0	2.14524
ADI1	-0.931674	-1.12913	0.931674	1.12913
ADIG	0	1.66211	0	1.66211
ADIPOQ	0	0.66211	0	0.66211
ADIPOQ-AS1	0	0.66211	0	0.66211
ADIPOR1	1.264	1.31814	1.264	1.31814
ADIPOR2	1.62323	1.69952	1.62323	1.69952
ADIRF	4.21769	4.348	4.21769	4.348
ADK	0	0.0797922	0	0.0797922
ADM	0.64517	0.725778	0.64517	0.725778
ADM2	1.63431	2.22282	1.63431	2.22282
ADM5	-0.0390205	-1.57493	0.0390205	1.57493
ADNP	0.887647	1.0138	0.887647	1.0138
ADNP-AS1	0	-0.33789	0	0.33789
ADNP2	1.78032	1.92816	1.78032	1.92816
ADO	-1.45269	-2.22325	1.45269	2.22325
ADORA1	0	0.66211	0	0.66211
ADORA2A	0	0.66211	0	0.66211
ADORA2A-AS1	0	0.66211	0	0.66211
ADORA2B	-1.98914	-3.30367	1.98914	3.30367
ADORA3	0	0.66211	0	0.66211
ADPGK	-0.31589	-0.664465	0.31589	0.664465
ADPGK-AS1	0	0.66211	0	0.66211
ADPRH	0	1.14754	0	1.14754
ADPRHL1	0	-1.92285	0	1.92285
ADPRHL2	0.00495899	0.139312	0.00495899	0.139312
ADPRM	0.700225	1.19554	0.700225	1.19554
ADRA1A	0	-3.03833	0	3.03833
ADRA1B	0	0.66211	0	0.66211
ADRA1D	0	0.66211	0	0.66211
ADRA2A	0	0.66211	0	0.66211
ADRA2B	1.01269	3.12154	1.01269	3.12154
ADRA2C	1.01269	4.12154	1.01269	4.12154
ADRB1	0	0.66211	0	0.66211
ADRB2	0.969911	1.16134	0.969911	1.16134
ADRB3	0	0.66211	0	0.66211
ADRM1	0.27372	0.386054	0.27372	0.386054
ADSL	-0.896143	-1.32755	0.896143	1.32755
ADSS	-0.259844	-0.626236	0.259844	0.626236
ADSSL1	1.51872	1.83104	1.51872	1.83104
ADTRP	-0.285231	-0.745065	0.285231	0.745065
AEBP1	0.0771461	0.109569	0.0771461	0.109569
AEBP2	0	0.0236499	0	0.0236499
AEN	0	0.174613	0	0.174613
AES	0.191392	0.285772	0.191392	0.285772
AFAP1	1.31106	1.49446	1.31106	1.49446
AFAP1-AS1	0.670462	2.83203	0.670462	2.83203
AFAP1L1	1.52586	1.72671	1.52586	1.72671
AFAP1L2	0	-0.0713497	0	0.0713497
AFF1	0.246731	0.40425	0.246731	0.40425
AFF2	0	-0.659818	0	0.659818
AFF3	0	-1.33789	0	1.33789
AFF4	1.42135	1.52124	1.42135	1.52124
AFG3L1P	0	-0.121398	0	0.121398
AFG3L2	-0.678635	-0.871921	0.678635	0.871921
AFM	0	0.66211	0	0.66211
AFMID	-0.424324	-0.931731	0.424324	0.931731
AFP	0	0.66211	0	0.66211
AFTPH	0.839632	0.984038	0.839632	0.984038
AGA	0	-0.48228	0	0.48228
AGAP1	0.411359	0.66211	0.411359	0.66211
AGAP1-IT1	0	0.66211	0	0.66211
AGAP11	3.82226	4.52506	3.82226	4.52506
AGAP12P	0	-0.507815	0	0.507815
AGAP2	-0.547928	-2.50782	0.547928	2.50782
AGAP2-AS1	0	0.460476	0	0.460476
AGAP3	0	0.0852428	0	0.0852428
AGAP4	0	-1.17439	0	1.17439
AGAP5	0.34018	0.36255	0.34018	0.36255
AGAP6	0	-1.16797	0	1.16797
AGAP7P	0	0.66211	0	0.66211
AGAP9	0.185588	1.01358	0.185588	1.01358
AGBL1	0	0.66211	0	0.66211
AGBL1-AS1	0	0.66211	0	0.66211
AGBL2	0	-0.33789	0	0.33789
AGBL3	0	-0.33789	0	0.33789
AGBL4	-0.638134	-3.58582	0.638134	3.58582
AGBL4-IT1	0	0.66211	0	0.66211
AGBL5	-0.0456357	-0.370312	0.0456357	0.370312
AGBL5-AS1	0	0.66211	0	0.66211
AGER	0.839423	1.56589	0.839423	1.56589
AGFG1	1.24368	1.39163	1.24368	1.39163
AGFG2	-3.94105	-4.65781	3.94105	4.65781
AGGF1	-0.184007	-0.531234	0.184007	0.531234
AGK	-0.0792936	-0.624771	0.0792936	0.624771
AGL	-0.933658	-1.64722	0.933658	1.64722
AGMAT	0	0.66211	0	0.66211
AGMO	0	-0.33789	0	0.33789
AGO1	-0.490903	-0.845547	0.490903	0.845547
AGO2	1.99818	2.15914	1.99818	2.15914
AGO3	0.0481284	0.530198	0.0481284	0.530198
AGO4	0	-0.0495446	0	0.0495446
AGPAT1	-0.98833	-1.33789	0.98833	1.33789
AGPAT2	0	-0.220346	0	0.220346
AGPAT3	-1.03108	-1.21904	1.03108	1.21904
AGPAT4	2.4448	2.85297	2.4448	2.85297
AGPAT4-IT1	0	3.24707	0	3.24707
AGPAT5	-0.482086	-0.929706	0.482086	0.929706
AGPS	-0.440729	-1.14524	0.440729	1.14524
AGR2	0.183998	3.46946	0.183998	3.46946
AGR3	0	0.66211	0	0.66211
AGRN	0.927195	1.01589	0.927195	1.01589
AGRP	0	0.66211	0	0.66211
AGT	0	0.66211	0	0.66211
AGTPBP1	0.24047	0.721004	0.24047	0.721004
AGTR1	0	0.66211	0	0.66211
AGTR2	0	0.66211	0	0.66211
AGTRAP	0.636314	0.814327	0.636314	0.814327
AGXT	3.63458	5.12154	3.63458	5.12154
AGXT2	0	0.66211	0	0.66211
AHCTF1	-0.212358	-0.474262	0.212358	0.474262
AHCTF1P1	0	-1.65982	0	1.65982
AHCY	-0.413814	-0.571276	0.413814	0.571276
AHCYL1	0.770414	0.875089	0.770414	0.875089
AHCYL2	-0.0996634	-0.451632	0.0996634	0.451632
AHDC1	0.458099	0.610289	0.458099	0.610289
AHI1	-0.48505	-0.92961	0.48505	0.92961
AHNAK	0.337586	0.366915	0.337586	0.366915
AHNAK2	0.866332	0.909512	0.866332	0.909512
AHR	0	-0.0490596	0	0.0490596
AHRR	0.247071	0.275087	0.247071	0.275087
AHSA1	-0.328509	-0.475747	0.328509	0.475747
AHSA2	1.01299	1.41502	1.01299	1.41502
AHSG	0	0.66211	0	0.66211
AHSP	0	2.66211	0	2.66211
AICDA	0	-0.922853	0	0.922853
AIDA	0	0.150396	0	0.150396
AIF1	0	0.66211	0	0.66211
AIF1L	2.39757	2.50281	2.39757	2.50281
AIFM1	-1.23306	-1.66867	1.23306	1.66867
AIFM2	1.08166	1.71656	1.08166	1.71656
AIFM3	0.399074	0.439718	0.399074	0.439718
AIG1	0	0.207693	0	0.207693
AIM1	1.86422	1.925	1.86422	1.925
AIM1L	2.28891	2.38978	2.28891	2.38978
AIM2	0	-0.33789	0	0.33789
AIMP1	-0.907138	-1.25896	0.907138	1.25896
AIMP2	-1.28696	-1.78635	1.28696	1.78635
AIP	0.519349	0.70324	0.519349	0.70324
AIPL1	0	0.66211	0	0.66211
AIRE	-0.118783	-3.14524	0.118783	3.14524
AIRN	0	0.66211	0	0.66211
AJAP1	1.30946	1.49342	1.30946	1.49342
AJUBA	0.528256	0.621203	0.528256	0.621203
AK1	-0.0237507	-0.168728	0.0237507	0.168728
AK2	0.137	0.271408	0.137	0.271408
AK3	0.0740167	0.243429	0.0740167	0.243429
AK4	0.520223	0.674259	0.520223	0.674259
AK5	0	-1.50782	0	1.50782
AK6	0	-0.613524	0	0.613524
AK7	-0.555336	-1.35675	0.555336	1.35675
AK8	0	-1.75293	0	1.75293
AK9	0	0.0304974	0	0.0304974
AKAIN1	0	0.66211	0	0.66211
AKAP1	-2.62167	-3.12754	2.62167	3.12754
AKAP10	0.85201	1.06033	0.85201	1.06033
AKAP11	0	-0.000352113	0	0.000352113
AKAP12	0.897726	2.12154	0.897726	2.12154
AKAP13	0.79902	0.929097	0.79902	0.929097
AKAP14	0	0.66211	0	0.66211
AKAP17A	2.03559	2.18501	2.03559	2.18501
AKAP2	0	0.66211	0	0.66211
AKAP3	-0.348939	-3.33789	0.348939	3.33789
AKAP4	0	0.66211	0	0.66211
AKAP5	0	1.66211	0	1.66211
AKAP6	-1.08661	-2.98175	1.08661	2.98175
AKAP7	-0.357786	-1.85246	0.357786	1.85246
AKAP8	0	0.114622	0	0.114622
AKAP8L	1.05476	1.18143	1.05476	1.18143
AKAP9	0	0.14861	0	0.14861
AKIP1	-0.70832	-1.40828	0.70832	1.40828
AKIRIN1	1.49789	1.62541	1.49789	1.62541
AKIRIN2	1.83898	2.00249	1.83898	2.00249
AKNA	0	0.369929	0	0.369929
AKNAD1	1.31292	3.36255	1.31292	3.36255
AKR1A1	-0.77951	-1.04556	0.77951	1.04556
AKR1B1	2.10625	2.22205	2.10625	2.22205
AKR1B10	-2.06576	-2.228	2.06576	2.228
AKR1B15	0.446376	3.66211	0.446376	3.66211
AKR1C1	-0.270383	-0.481608	0.270383	0.481608
AKR1C2	-1.01884	-1.18134	1.01884	1.18134
AKR1C3	-3.21841	-3.76923	3.21841	3.76923
AKR1C4	0	0.66211	0	0.66211
AKR1C6P	0	0.66211	0	0.66211
AKR1C8P	0	0.66211	0	0.66211
AKR1D1	0	0.66211	0	0.66211
AKR1E2	0	-1.33789	0	1.33789
AKR7A2	-1.58378	-1.86504	1.58378	1.86504
AKR7A2P1	0	0.66211	0	0.66211
AKR7A3	0	0.247072	0	0.247072
AKR7L	0	0.66211	0	0.66211
AKT1	0.455082	0.592308	0.455082	0.592308
AKT1S1	0.143005	0.271381	0.143005	0.271381
AKT2	0.492112	0.584137	0.492112	0.584137
AKT3	1.57303	2.30366	1.57303	2.30366
AKTIP	0.412703	0.570962	0.412703	0.570962
ALAD	-2.42039	-2.94123	2.42039	2.94123
ALAS1	0.671154	0.805573	0.671154	0.805573
ALAS2	0	0.66211	0	0.66211
ALB	0	0.66211	0	0.66211
ALCAM	0	0.0315849	0	0.0315849
ALDH16A1	-0.363783	-0.720191	0.363783	0.720191
ALDH18A1	-0.468941	-0.797322	0.468941	0.797322
ALDH1A1	-2.51928	-3.81362	2.51928	3.81362
ALDH1A2	0	-0.33789	0	0.33789
ALDH1A3	6.18368	6.47888	6.18368	6.47888
ALDH1B1	0	-1.14524	0	1.14524
ALDH1L1	0	0.251734	0	0.251734
ALDH1L1-AS1	0	0.66211	0	0.66211
ALDH1L1-AS2	0	-1.33789	0	1.33789
ALDH1L2	0	0.316974	0	0.316974
ALDH2	-0.604403	-0.744943	0.604403	0.744943
ALDH3A1	0	-0.752928	0	0.752928
ALDH3A2	-2.55296	-2.82516	2.55296	2.82516
ALDH3B1	-0.606001	-0.993488	0.606001	0.993488
ALDH3B2	-0.409909	-0.474849	0.409909	0.474849
ALDH4A1	-1.19	-1.46766	1.19	1.46766
ALDH5A1	-0.502449	-0.710986	0.502449	0.710986
ALDH6A1	0	0.15961	0	0.15961
ALDH7A1	-1.6242	-2.01032	1.6242	2.01032
ALDH8A1	0	1.45061	0	1.45061
ALDH9A1	-1.05223	-1.27078	1.05223	1.27078
ALDOA	2.15674	2.17648	2.15674	2.17648
ALDOB	0	0.66211	0	0.66211
ALDOC	0.6608	0.746707	0.6608	0.746707
ALG1	-1.1159	-1.65293	1.1159	1.65293
ALG10	-0.547928	-3.50782	0.547928	3.50782
ALG10B	0	-0.797322	0	0.797322
ALG11	0	0.0100333	0	0.0100333
ALG12	0.382973	0.616749	0.382973	0.616749
ALG13	1.0267	1.313	1.0267	1.313
ALG14	0	0.00314687	0	0.00314687
ALG1L	0	-0.33789	0	0.33789
ALG1L2	0	0.66211	0	0.66211
ALG1L9P	0	0.66211	0	0.66211
ALG2	0.74118	0.962322	0.74118	0.962322
ALG3	-1.8389	-2.35972	1.8389	2.35972
ALG5	0	0.119961	0	0.119961
ALG6	0	-0.292086	0	0.292086
ALG8	-1.33929	-2.47837	1.33929	2.47837
ALG9	0	0.0657427	0	0.0657427
ALK	0	0.66211	0	0.66211
ALKBH1	0	0.232602	0	0.232602
ALKBH2	-1.09436	-1.88221	1.09436	1.88221
ALKBH3	-0.186208	-0.481147	0.186208	0.481147
ALKBH3-AS1	0	-0.33789	0	0.33789
ALKBH4	-1.10487	-1.71293	1.10487	1.71293
ALKBH5	-0.160907	-0.332756	0.160907	0.332756
ALKBH6	0.194497	0.578046	0.194497	0.578046
ALKBH7	0.140459	0.445151	0.140459	0.445151
ALKBH8	-0.0981653	-1.77085	0.0981653	1.77085
ALLC	0	0.66211	0	0.66211
ALMS1	0	-0.0344979	0	0.0344979
ALMS1-IT1	0	2.98404	0	2.98404
ALMS1P1	0	0.66211	0	0.66211
ALOX12	0	0.0528999	0	0.0528999
ALOX12-AS1	0	-0.922853	0	0.922853
ALOX12B	1.76501	1.79661	1.76501	1.79661
ALOX12P2	0	-0.392338	0	0.392338
ALOX15	0	0.66211	0	0.66211
ALOX15B	1.36424	1.46746	1.36424	1.46746
ALOX15P1	0	2.07715	0	2.07715
ALOX5	0	0.66211	0	0.66211
ALOX5AP	0	0.66211	0	0.66211
ALOXE3	1.4024	1.46037	1.4024	1.46037
ALPI	0	0.66211	0	0.66211
ALPK1	0	0.317775	0	0.317775
ALPK2	0	0.66211	0	0.66211
ALPK3	0.671238	1.50341	0.671238	1.50341
ALPL	0	0.66211	0	0.66211
ALPP	0	0.66211	0	0.66211
ALPPL2	0	0.66211	0	0.66211
ALS2	0	-0.0483834	0	0.0483834
ALS2CL	2.61254	2.68758	2.61254	2.68758
ALS2CR11	0	-0.33789	0	0.33789
ALS2CR12	0	-0.922853	0	0.922853
ALX1	0	0.66211	0	0.66211
ALX3	0	0.66211	0	0.66211
ALX4	0	-0.33789	0	0.33789
ALYREF	1.24506	1.43273	1.24506	1.43273
AMACR	-1.47898	-3.33789	1.47898	3.33789
AMBN	0	0.66211	0	0.66211
AMBP	0	0.66211	0	0.66211
AMBRA1	1.51117	1.64441	1.51117	1.64441
AMD1	-0.244665	-0.389211	0.244665	0.389211
AMDHD1	0	-0.385196	0	0.385196
AMDHD2	0.626441	0.976983	0.626441	0.976983
AMELX	0	0.66211	0	0.66211
AMELY	0	-0.633346	0	0.633346
AMER1	-1.21394	-2.52552	1.21394	2.52552
AMER2	0	0.66211	0	0.66211
AMER3	0	0.66211	0	0.66211
AMFR	0.21628	0.317535	0.21628	0.317535
AMH	0	2.24707	0	2.24707
AMHR2	0	2.98404	0	2.98404
AMIGO1	0	0.854755	0	0.854755
AMIGO2	-0.0335057	-0.316725	0.0335057	0.316725
AMIGO3	0.253823	0.834577	0.253823	0.834577
AMMECR1	0.418558	0.594719	0.418558	0.594719
AMMECR1L	0.159414	0.359395	0.159414	0.359395
AMN	0.370571	0.524606	0.370571	0.524606
AMN1	1.91349	2.27849	1.91349	2.27849
AMOT	0	-1.60092	0	1.60092
AMOTL1	0.442695	0.527078	0.442695	0.527078
AMOTL2	1.7218	1.82949	1.7218	1.82949
AMPD1	0	0.66211	0	0.66211
AMPD2	-0.965413	-1.1565	0.965413	1.1565
AMPD3	3.37937	3.4847	3.37937	3.4847
AMPH	0	0.66211	0	0.66211
AMT	0	0.237612	0	0.237612
AMTN	0	0.66211	0	0.66211
AMY1A	0	0.66211	0	0.66211
AMY1B	0	0.66211	0	0.66211
AMY1C	0	0.66211	0	0.66211
AMY2A	0	0.66211	0	0.66211
AMY2B	0.942817	1.71656	0.942817	1.71656
AMZ1	-2.23511	-3.02439	2.23511	3.02439
AMZ2	0	-0.162393	0	0.162393
AMZ2P1	0	1.66211	0	1.66211
ANAPC1	-1.14438	-1.91014	1.14438	1.91014
ANAPC10	-1.65031	-2.98175	1.65031	2.98175
ANAPC11	0.623952	0.798131	0.623952	0.798131
ANAPC13	-1.13801	-1.55883	1.13801	1.55883
ANAPC15	0	-0.160544	0	0.160544
ANAPC16	0.399338	0.57233	0.399338	0.57233
ANAPC1P1	0	0.66211	0	0.66211
ANAPC2	0	0.0595748	0	0.0595748
ANAPC4	-0.391343	-1.50782	0.391343	1.50782
ANAPC5	-0.572926	-0.772408	0.572926	0.772408
ANAPC7	0	-0.0739185	0	0.0739185
ANG	0.0794719	0.360143	0.0794719	0.360143
ANGEL1	-2.16386	-3.26216	2.16386	3.26216
ANGEL2	-0.30763	-1.03388	0.30763	1.03388
ANGPT1	0	-0.33789	0	0.33789
ANGPT2	0	0.66211	0	0.66211
ANGPT4	0	0.66211	0	0.66211
ANGPTL1	0	0.66211	0	0.66211
ANGPTL2	-0.804819	-1.88221	0.804819	1.88221
ANGPTL3	0	0.66211	0	0.66211
ANGPTL4	3.09826	3.22748	3.09826	3.22748
ANGPTL5	0	0.66211	0	0.66211
ANGPTL6	0	-0.145245	0	0.145245
ANGPTL7	0	0.66211	0	0.66211
ANGPTL8	0	0.66211	0	0.66211
ANHX	0	0.66211	0	0.66211
ANK1	0	-2.33789	0	2.33789
ANK2	0	-1.50782	0	1.50782
ANK3	-1.09241	-1.35239	1.09241	1.35239
ANKAR	0	-2.50782	0	2.50782
ANKDD1A	0.348178	1.45566	0.348178	1.45566
ANKDD1B	0	0.0771475	0	0.0771475
ANKEF1	-1.01404	-2.07486	1.01404	2.07486
ANKFN1	-2.67804	-5.46717	2.67804	5.46717
ANKFY1	0.1663	0.363919	0.1663	0.363919
ANKH	-2.37641	-2.63758	2.37641	2.63758
ANKHD1	1.56214	2.08394	1.56214	2.08394
ANKHD1-EIF4EBP3	0.222254	3.98404	0.222254	3.98404
ANKIB1	-0.397083	-0.643698	0.397083	0.643698
ANKK1	0.32837	0.864603	0.32837	0.864603
ANKLE1	0	0.0771475	0	0.0771475
ANKLE2	1.85505	1.92545	1.85505	1.92545
ANKMY1	0	0.399076	0	0.399076
ANKMY2	-0.41626	-1.33789	0.41626	1.33789
ANKRA2	-0.116632	-0.780834	0.116632	0.780834
ANKRD1	0.199664	0.485232	0.199664	0.485232
ANKRD10	0.384618	0.637588	0.384618	0.637588
ANKRD11	0	0.0965128	0	0.0965128
ANKRD12	1.01577	1.26477	1.01577	1.26477
ANKRD13A	1.8674	1.94816	1.8674	1.94816
ANKRD13B	-1.37396	-2.19587	1.37396	2.19587
ANKRD13C	0.393654	0.556068	0.393654	0.556068
ANKRD13D	1.09489	1.2109	1.09489	1.2109
ANKRD16	-1.97838	-3.56671	1.97838	3.56671
ANKRD17	0	0.028356	0	0.028356
ANKRD18A	0	1.66211	0	1.66211
ANKRD18B	0	-0.0748556	0	0.0748556
ANKRD18CP	0	0.66211	0	0.66211
ANKRD18DP	0	0.66211	0	0.66211
ANKRD19P	0	1.66211	0	1.66211
ANKRD2	-3.05524	-4.02905	3.05524	4.02905
ANKRD20A1	0	0.66211	0	0.66211
ANKRD20A11P	0	0.66211	0	0.66211
ANKRD20A12P	0	0.66211	0	0.66211
ANKRD20A19P	0	2.66211	0	2.66211
ANKRD20A2	0	0.66211	0	0.66211
ANKRD20A3	0	0.66211	0	0.66211
ANKRD20A4	0	-0.33789	0	0.33789
ANKRD20A5P	0	0.66211	0	0.66211
ANKRD20A8P	0	0.66211	0	0.66211
ANKRD20A9P	0	0.66211	0	0.66211
ANKRD22	2.19142	2.27737	2.19142	2.27737
ANKRD23	0	-0.922853	0	0.922853
ANKRD24	0	0.66211	0	0.66211
ANKRD26	0	-1.18589	0	1.18589
ANKRD26P1	0	0.66211	0	0.66211
ANKRD26P3	0	0.66211	0	0.66211
ANKRD27	0	0.180275	0	0.180275
ANKRD28	0.710293	1.0038	0.710293	1.0038
ANKRD29	0.0771461	0.176683	0.0771461	0.176683
ANKRD30A	0	0.66211	0	0.66211
ANKRD30B	0	0.66211	0	0.66211
ANKRD30BL	0	0.66211	0	0.66211
ANKRD30BP2	0	0.0771475	0	0.0771475
ANKRD30BP3	0	-0.683665	0	0.683665
ANKRD31	0.414014	0.51772	0.414014	0.51772
ANKRD33	0	2.66211	0	2.66211
ANKRD33B	0	0.66211	0	0.66211
ANKRD34A	0	1.39908	0	1.39908
ANKRD34B	0	0.66211	0	0.66211
ANKRD34C	0	0.66211	0	0.66211
ANKRD34C-AS1	0	0.66211	0	0.66211
ANKRD35	-0.097442	-0.246537	0.097442	0.246537
ANKRD36	0	-0.560282	0	0.560282
ANKRD36B	0	0.0771475	0	0.0771475
ANKRD36BP1	0	0.66211	0	0.66211
ANKRD36BP2	0	-0.922853	0	0.922853
ANKRD36C	0	0.0771475	0	0.0771475
ANKRD37	2.7336	2.92531	2.7336	2.92531
ANKRD39	-0.25449	-1.06036	0.25449	1.06036
ANKRD40	0.238496	0.531361	0.238496	0.531361
ANKRD42	-0.310089	-0.898605	0.310089	0.898605
ANKRD44	0	-2.50782	0	2.50782
ANKRD44-IT1	0	0.66211	0	0.66211
ANKRD45	0	0.66211	0	0.66211
ANKRD46	-1.47608	-2.32582	1.47608	2.32582
ANKRD49	0	-0.487637	0	0.487637
ANKRD50	0.372664	0.551708	0.372664	0.551708
ANKRD52	0.390505	0.543753	0.390505	0.543753
ANKRD53	0	0.66211	0	0.66211
ANKRD54	-0.472839	-0.73395	0.472839	0.73395
ANKRD55	0	0.66211	0	0.66211
ANKRD6	-0.240282	-0.666839	0.240282	0.666839
ANKRD60	0	0.66211	0	0.66211
ANKRD61	0	0.66211	0	0.66211
ANKRD62	0	0.66211	0	0.66211
ANKRD62P1-PARP4P3	0	0.66211	0	0.66211
ANKRD63	0	0.66211	0	0.66211
ANKRD65	0	0.321073	0	0.321073
ANKRD66	0	0.66211	0	0.66211
ANKRD7	0	0.66211	0	0.66211
ANKRD9	0.689214	0.89269	0.689214	0.89269
ANKS1A	0.0899409	0.252855	0.0899409	0.252855
ANKS1B	0	-0.453367	0	0.453367
ANKS3	0	-0.484731	0	0.484731
ANKS4B	0	-1.92285	0	1.92285
ANKS6	-1.6187	-2.14524	1.6187	2.14524
ANKUB1	0	0.66211	0	0.66211
ANKZF1	1.57295	1.7155	1.57295	1.7155
ANLN	-1.79909	-2.35284	1.79909	2.35284
ANO1	0	0.819651	0	0.819651
ANO1-AS2	0	0.66211	0	0.66211
ANO10	0.197092	0.312489	0.197092	0.312489
ANO2	0	-0.797322	0	0.797322
ANO3	0	0.66211	0	0.66211
ANO4	1.05583	2.17112	1.05583	2.17112
ANO5	0	0.66211	0	0.66211
ANO6	1.59229	1.71646	1.59229	1.71646
ANO7	0	-0.600924	0	0.600924
ANO8	0.387465	0.574783	0.387465	0.574783
ANO9	2.13424	2.26411	2.13424	2.26411
ANOS1	0	-0.627397	0	0.627397
ANP32A	-0.658096	-0.94809	0.658096	0.94809
ANP32A-IT1	0	0.66211	0	0.66211
ANP32AP1	0	0.66211	0	0.66211
ANP32B	0	-0.0376515	0	0.0376515
ANP32C	0	1.66211	0	1.66211
ANP32D	0	0.66211	0	0.66211
ANP32E	-0.970537	-1.40525	0.970537	1.40525
ANPEP	0.119066	0.399076	0.119066	0.399076
ANTXR1	-0.706091	-1.08073	0.706091	1.08073
ANTXR2	2.44132	2.63913	2.44132	2.63913
ANTXRL	0	0.66211	0	0.66211
ANTXRLP1	0	0.66211	0	0.66211
ANXA1	4.82469	4.86979	4.82469	4.86979
ANXA10	0	0.66211	0	0.66211
ANXA11	1.61685	1.71527	1.61685	1.71527
ANXA13	0	0.66211	0	0.66211
ANXA2	2.22699	2.25437	2.22699	2.25437
ANXA2P1	0.183998	3.46946	0.183998	3.46946
ANXA2P2	1.71119	2.13111	1.71119	2.13111
ANXA2P3	0	2.24707	0	2.24707
ANXA2R	0	0.925144	0	0.925144
ANXA3	2.17719	2.27796	2.17719	2.27796
ANXA4	-0.53055	-0.766274	0.53055	0.766274
ANXA5	1.88348	1.96105	1.88348	1.96105
ANXA6	0.35426	1.14754	0.35426	1.14754
ANXA7	0	0.0336201	0	0.0336201
ANXA8	1.55883	1.73981	1.55883	1.73981
ANXA8L1	1.21794	1.39264	1.21794	1.39264
ANXA9	-2.74299	-2.92319	2.74299	2.92319
AOAH	0	0.66211	0	0.66211
AOAH-IT1	0	0.66211	0	0.66211
AOC1	0	0.66211	0	0.66211
AOC2	0	-0.385196	0	0.385196
AOC3	0	0.66211	0	0.66211
AOC4P	0	0.66211	0	0.66211
AOX1	0	-0.33789	0	0.33789
AOX3P-AOX2P	0	0.0771475	0	0.0771475
AP1AR	-0.313965	-0.707124	0.313965	0.707124
AP1B1	-0.521776	-0.639245	0.521776	0.639245
AP1B1P1	0	1.66211	0	1.66211
AP1G1	1.47912	1.59809	1.47912	1.59809
AP1G2	0.090494	0.235277	0.090494	0.235277
AP1M1	0	-0.0656371	0	0.0656371
AP1M2	0.999174	1.13324	0.999174	1.13324
AP1S1	-0.217909	-0.403074	0.217909	0.403074
AP1S2	0.486462	1.29954	0.486462	1.29954
AP1S3	0	0.507387	0	0.507387
AP2A1	0.850991	0.938565	0.850991	0.938565
AP2A2	0.166944	0.324125	0.166944	0.324125
AP2B1	0.292579	0.459731	0.292579	0.459731
AP2M1	0.294183	0.38311	0.294183	0.38311
AP2S1	0.541277	0.621831	0.541277	0.621831
AP3B1	0.654265	0.875768	0.654265	0.875768
AP3B2	0	0.0771475	0	0.0771475
AP3D1	1.00343	1.08541	1.00343	1.08541
AP3M1	0.116911	0.424091	0.116911	0.424091
AP3M2	-0.779293	-1.5657	0.779293	1.5657
AP3S1	0.661868	0.84321	0.661868	0.84321
AP3S2	0.247071	0.29954	0.247071	0.29954
AP4B1	-0.0545969	-0.659818	0.0545969	0.659818
AP4B1-AS1	0	0.66211	0	0.66211
AP4E1	0.0457789	0.30826	0.0457789	0.30826
AP4M1	0.0947887	0.383707	0.0947887	0.383707
AP4S1	0	0.0982091	0	0.0982091
AP5B1	1.27287	1.37627	1.27287	1.37627
AP5M1	-1.46132	-2.09278	1.46132	2.09278
AP5S1	0	-0.520093	0	0.520093
AP5Z1	1.07379	1.26998	1.07379	1.26998
APAF1	0	0.305175	0	0.305175
APBA1	-0.13013	-0.617998	0.13013	0.617998
APBA2	0	-2.33789	0	2.33789
APBA3	1.34499	1.57828	1.34499	1.57828
APBB1	1.02137	1.42292	1.02137	1.42292
APBB1IP	0	0.66211	0	0.66211
APBB2	1.51405	1.6757	1.51405	1.6757
APBB3	0	0.475232	0	0.475232
APC	0.352167	0.581567	0.352167	0.581567
APC2	0	0.66211	0	0.66211
APCDD1	-2.58517	-3.10955	2.58517	3.10955
APCDD1L	3.28809	3.5665	3.28809	3.5665
APCDD1L-AS1	4.23486	4.61631	4.23486	4.61631
APCS	0	0.66211	0	0.66211
APEH	-1.09454	-1.30472	1.09454	1.30472
APELA	0	0.66211	0	0.66211
APEX1	-1.17728	-1.4208	1.17728	1.4208
APEX2	0.960389	1.10292	0.960389	1.10292
APH1A	0.355914	0.441821	0.355914	0.441821
APH1B	0.557858	1.21313	0.557858	1.21313
API5	-0.493182	-0.709859	0.493182	0.709859
APIP	0	-0.597277	0	0.597277
APITD1	0	0.66211	0	0.66211
APITD1-CORT	0	0.66211	0	0.66211
APLF	0	-0.310923	0	0.310923
APLN	0	-1.73021	0	1.73021
APLNR	0	1.66211	0	1.66211
APLP1	0	0.854755	0	0.854755
APLP2	1.2697	1.32419	1.2697	1.32419
APMAP	-0.743568	-1.00794	0.743568	1.00794
APOA1	0.446376	3.66211	0.446376	3.66211
APOA1-AS	0	0.66211	0	0.66211
APOA2	0	0.66211	0	0.66211
APOA4	0	0.66211	0	0.66211
APOA5	0	0.66211	0	0.66211
APOB	-2.82087	-5.60468	2.82087	5.60468
APOBEC1	0	0.66211	0	0.66211
APOBEC2	0	0.66211	0	0.66211
APOBEC3A	6.72163	8.02593	6.72163	8.02593
APOBEC3A_B	0	0.66211	0	0.66211
APOBEC3B	4.31202	4.99089	4.31202	4.99089
APOBEC3B-AS1	0	0.66211	0	0.66211
APOBEC3C	0	0.182117	0	0.182117
APOBEC3D	0	2.98404	0	2.98404
APOBEC3F	0	1.42764	0	1.42764
APOBEC3G	0.183998	3.46946	0.183998	3.46946
APOBEC3H	0	0.66211	0	0.66211
APOBEC4	0	0.66211	0	0.66211
APOBR	0	1.66211	0	1.66211
APOC1	0	0.66211	0	0.66211
APOC1P1	0	0.66211	0	0.66211
APOC2	0	0.66211	0	0.66211
APOC3	0	0.66211	0	0.66211
APOC4	0	0.66211	0	0.66211
APOC4-APOC2	0	0.66211	0	0.66211
APOD	-3.46233	-5.10166	3.46233	5.10166
APOE	0	0.091869	0	0.091869
APOF	0	0.66211	0	0.66211
APOH	0	0.66211	0	0.66211
APOL1	1.85501	2.15717	1.85501	2.15717
APOL2	-0.0246218	-0.33789	0.0246218	0.33789
APOL3	-2.52556	-3.93284	2.52556	3.93284
APOL4	-0.951893	-3.86145	0.951893	3.86145
APOL5	0	0.66211	0	0.66211
APOL6	-0.451898	-2.00086	0.451898	2.00086
APOLD1	0	-0.185887	0	0.185887
APOM	0	-0.28898	0	0.28898
APOO	0	-1.12216	0	1.12216
APOOL	0	-0.151122	0	0.151122
APOOP5	0	0.66211	0	0.66211
APOPT1	-0.30383	-0.604456	0.30383	0.604456
APP	0.55578	0.5971	0.55578	0.5971
APPBP2	0.596428	0.846706	0.596428	0.846706
APPL1	-0.249655	-0.653532	0.249655	0.653532
APPL2	1.02614	1.10569	1.02614	1.10569
APRT	-1.04479	-1.20833	1.04479	1.20833
APTR	0	-0.066588	0	0.066588
APTX	-1.22715	-1.58505	1.22715	1.58505
AQP1	0	-2.50782	0	2.50782
AQP10	0	1.07715	0	1.07715
AQP11	0	0.66211	0	0.66211
AQP12A	0	0.66211	0	0.66211
AQP12B	0	0.66211	0	0.66211
AQP2	0	0.66211	0	0.66211
AQP3	-0.5079	-0.557693	0.5079	0.557693
AQP4	0	1.66211	0	1.66211
AQP4-AS1	0	0.66211	0	0.66211
AQP5	0.659834	0.77233	0.659834	0.77233
AQP6	0	2.98404	0	2.98404
AQP7	0	2.24707	0	2.24707
AQP7P1	0	0.66211	0	0.66211
AQP7P3	0	2.24707	0	2.24707
AQP8	0	0.66211	0	0.66211
AQP9	0.0707391	0.173543	0.0707391	0.173543
AQR	1.00532	1.16372	1.00532	1.16372
AR	-0.363922	-2.09278	0.363922	2.09278
ARAF	0.339338	0.50259	0.339338	0.50259
ARAP1	0.88648	0.977633	0.88648	0.977633
ARAP2	1.1049	1.21171	1.1049	1.21171
ARAP3	2.87849	3.02448	2.87849	3.02448
ARC	0.0550269	0.604777	0.0550269	0.604777
ARCN1	1.16073	1.27431	1.16073	1.27431
AREG	1.88367	2.09669	1.88367	2.09669
AREL1	0.277714	0.461174	0.277714	0.461174
ARF1	1.34571	1.39389	1.34571	1.39389
ARF3	0.531912	0.614518	0.531912	0.614518
ARF4	2.05319	2.14388	2.05319	2.14388
ARF4-AS1	0	0.66211	0	0.66211
ARF5	0.46115	0.559907	0.46115	0.559907
ARF6	0.402691	0.470006	0.402691	0.470006
ARFGAP1	0.601951	0.780363	0.601951	0.780363
ARFGAP2	0.640558	0.753326	0.640558	0.753326
ARFGAP3	1.93808	2.20075	1.93808	2.20075
ARFGEF1	0.258828	0.414182	0.258828	0.414182
ARFGEF2	0.255646	0.431812	0.255646	0.431812
ARFGEF3	0.850832	1.66211	0.850832	1.66211
ARFIP1	0.180585	0.477685	0.180585	0.477685
ARFIP2	1.45716	1.57805	1.45716	1.57805
ARFRP1	0.871783	1.12414	0.871783	1.12414
ARG1	0.462367	0.493841	0.462367	0.493841
ARG2	1.15528	1.29023	1.15528	1.29023
ARGFX	0	0.66211	0	0.66211
ARGFXP2	0	0.66211	0	0.66211
ARGLU1	1.00482	1.19651	1.00482	1.19651
ARHGAP1	1.35093	1.46419	1.35093	1.46419
ARHGAP10	0.861754	1.11175	0.861754	1.11175
ARHGAP11A	-0.974537	-2.03833	0.974537	2.03833
ARHGAP11B	0	-2.79732	0	2.79732
ARHGAP12	0.350874	0.613648	0.350874	0.613648
ARHGAP15	0	-1.65982	0	1.65982
ARHGAP17	1.43268	1.59457	1.43268	1.59457
ARHGAP18	0	0.66211	0	0.66211
ARHGAP19	0.527071	1.0188	0.527071	1.0188
ARHGAP19-SLIT1	0	0.66211	0	0.66211
ARHGAP20	0	0.66211	0	0.66211
ARHGAP21	1.16776	1.28687	1.16776	1.28687
ARHGAP22	0	-0.321016	0	0.321016
ARHGAP23	1.12097	1.2148	1.12097	1.2148
ARHGAP24	-1.51782	-2.01032	1.51782	2.01032
ARHGAP25	0.120445	1.04544	0.120445	1.04544
ARHGAP26	-2.55863	-3.17172	2.55863	3.17172
ARHGAP26-AS1	0	0.66211	0	0.66211
ARHGAP26-IT1	0	0.66211	0	0.66211
ARHGAP27	1.75781	1.86012	1.75781	1.86012
ARHGAP28	0	0.66211	0	0.66211
ARHGAP29	0	0.0924041	0	0.0924041
ARHGAP30	2.37282	2.61817	2.37282	2.61817
ARHGAP31	0.14509	0.38109	0.14509	0.38109
ARHGAP31-AS1	0	0.66211	0	0.66211
ARHGAP32	1.98298	2.07159	1.98298	2.07159
ARHGAP33	0	-1.09278	0	1.09278
ARHGAP35	0.109283	0.249949	0.109283	0.249949
ARHGAP36	0	0.66211	0	0.66211
ARHGAP39	-0.0238608	-0.529032	0.0238608	0.529032
ARHGAP4	0	1.24707	0	1.24707
ARHGAP40	0.593122	0.844974	0.593122	0.844974
ARHGAP42	-0.4317	-1.86145	0.4317	1.86145
ARHGAP44	0	-1.65982	0	1.65982
ARHGAP45	0	0.135362	0	0.135362
ARHGAP5	0.351847	0.521968	0.351847	0.521968
ARHGAP5-AS1	0	0.49546	0	0.49546
ARHGAP6	0	0.66211	0	0.66211
ARHGAP8	0	0.66211	0	0.66211
ARHGAP9	0	0.66211	0	0.66211
ARHGDIA	1.49316	1.55912	1.49316	1.55912
ARHGDIB	0	-0.145245	0	0.145245
ARHGDIG	0	1.66211	0	1.66211
ARHGEF1	1.09019	1.22535	1.09019	1.22535
ARHGEF10	0.915537	1.19587	0.915537	1.19587
ARHGEF10L	1.4711	1.55274	1.4711	1.55274
ARHGEF11	0.344088	0.591721	0.344088	0.591721
ARHGEF12	0.293743	0.37126	0.293743	0.37126
ARHGEF15	0	-0.922853	0	0.922853
ARHGEF16	0.970412	1.33226	0.970412	1.33226
ARHGEF17	-0.673557	-1.21236	0.673557	1.21236
ARHGEF18	2.40086	2.47596	2.40086	2.47596
ARHGEF19	0	-0.0249507	0	0.0249507
ARHGEF2	1.93747	2.11622	1.93747	2.11622
ARHGEF25	-0.451805	-2.42535	0.451805	2.42535
ARHGEF26	-1.11411	-1.83265	1.11411	1.83265
ARHGEF26-AS1	0	1.66211	0	1.66211
ARHGEF28	0.289162	0.568042	0.289162	0.568042
ARHGEF3	0.69354	1.0413	0.69354	1.0413
ARHGEF3-AS1	0	0.66211	0	0.66211
ARHGEF33	0	0.66211	0	0.66211
ARHGEF34P	0.543957	0.830792	0.543957	0.830792
ARHGEF35	0.032421	0.76399	0.032421	0.76399
ARHGEF37	-0.454612	-0.589596	0.454612	0.589596
ARHGEF38	0	0.66211	0	0.66211
ARHGEF38-IT1	0	0.66211	0	0.66211
ARHGEF39	0	-1.56028	0	1.56028
ARHGEF4	1.68037	1.77113	1.68037	1.77113
ARHGEF40	0.945058	1.17792	0.945058	1.17792
ARHGEF5	0.85399	0.999845	0.85399	0.999845
ARHGEF6	-0.348939	-3.33789	0.348939	3.33789
ARHGEF7	0.277617	0.465277	0.277617	0.465277
ARHGEF7-AS1	0	0.66211	0	0.66211
ARHGEF7-AS2	0	0.66211	0	0.66211
ARHGEF9	0	-0.42362	0	0.42362
ARHGEF9-IT1	0	0.66211	0	0.66211
ARID1A	0.498529	0.641258	0.498529	0.641258
ARID1B	0	-0.0293192	0	0.0293192
ARID2	0.254471	0.507533	0.254471	0.507533
ARID3A	2.19101	2.37832	2.19101	2.37832
ARID3B	1.27783	1.59215	1.27783	1.59215
ARID3C	0	-0.33789	0	0.33789
ARID4A	0	-0.162606	0	0.162606
ARID4B	0.650326	0.864154	0.650326	0.864154
ARID5A	0	0.313588	0	0.313588
ARID5B	2.15321	2.25559	2.15321	2.25559
ARIH1	0.337375	0.449471	0.337375	0.449471
ARIH2	0	0.140693	0	0.140693
ARIH2OS	0	0.0771475	0	0.0771475
ARL1	0.201015	0.400455	0.201015	0.400455
ARL10	-0.407833	-1.05214	0.407833	1.05214
ARL11	0	0.0100333	0	0.0100333
ARL13A	0	0.66211	0	0.66211
ARL13B	0	0.0572479	0	0.0572479
ARL14	0	0.66211	0	0.66211
ARL14EP	-0.570838	-1.29209	0.570838	1.29209
ARL14EPL	0	0.66211	0	0.66211
ARL15	-0.658137	-1.40202	0.658137	1.40202
ARL16	0	0.0615168	0	0.0615168
ARL17A	0	-0.244781	0	0.244781
ARL17B	0	0.66211	0	0.66211
ARL2	0	0.126687	0	0.126687
ARL2-SNX15	0	2.66211	0	2.66211
ARL2BP	-0.58865	-0.882211	0.58865	0.882211
ARL3	0	0.18548	0	0.18548
ARL4A	-1.0029	-1.24603	1.0029	1.24603
ARL4C	-0.379821	-0.482572	0.379821	0.482572
ARL4D	-0.965315	-1.19742	0.965315	1.19742
ARL5A	-0.674201	-0.804394	0.674201	0.804394
ARL5B	1.74005	1.90416	1.74005	1.90416
ARL5C	0	0.66211	0	0.66211
ARL6	0	-0.970158	0	0.970158
ARL6IP1	1.14356	1.27853	1.14356	1.27853
ARL6IP4	0	0.0743324	0	0.0743324
ARL6IP5	-1.23857	-1.61655	1.23857	1.61655
ARL6IP6	0	-0.47305	0	0.47305
ARL8A	0.857569	1.03367	0.857569	1.03367
ARL8B	1.25098	1.33445	1.25098	1.33445
ARL9	0	-2.50782	0	2.50782
ARMC1	-0.380028	-0.865628	0.380028	0.865628
ARMC10	-1.18219	-1.6193	1.18219	1.6193
ARMC12	0	-1.65982	0	1.65982
ARMC2	0	1.98404	0	1.98404
ARMC2-AS1	0	0.66211	0	0.66211
ARMC3	0	0.66211	0	0.66211
ARMC4	0	0.66211	0	0.66211
ARMC5	0	0.0282379	0	0.0282379
ARMC6	-1.48234	-1.9907	1.48234	1.9907
ARMC7	-1.80988	-2.51543	1.80988	2.51543
ARMC8	0.287539	0.567391	0.287539	0.567391
ARMC9	-0.248269	-1.18589	0.248269	1.18589
ARMCX1	0	-0.238975	0	0.238975
ARMCX2	0.848661	1.38034	0.848661	1.38034
ARMCX3	0.807494	1.06953	0.807494	1.06953
ARMCX4	-1.20993	-3.09278	1.20993	3.09278
ARMCX5	-0.0767981	-0.726161	0.0767981	0.726161
ARMCX5-GPRASP2	0	0.66211	0	0.66211
ARMCX6	0	-0.345883	0	0.345883
ARMS2	0	0.66211	0	0.66211
ARMT1	0	0.343748	0	0.343748
ARNT	0.834454	1.02076	0.834454	1.02076
ARNT2	0	0.736111	0	0.736111
ARNTL	0.245569	0.441217	0.245569	0.441217
ARNTL2	2.50088	2.60281	2.50088	2.60281
ARNTL2-AS1	0	0.66211	0	0.66211
ARPC1A	1.47954	1.54602	1.47954	1.54602
ARPC1B	1.70027	1.83186	1.70027	1.83186
ARPC2	0.710774	0.768961	0.710774	0.768961
ARPC3	1.42421	1.49566	1.42421	1.49566
ARPC4	0.793298	0.90397	0.793298	0.90397
ARPC4-TTLL3	0	0.66211	0	0.66211
ARPC5	0.4382	0.562101	0.4382	0.562101
ARPC5L	1.10512	1.18258	1.10512	1.18258
ARPIN	0	-0.296667	0	0.296667
ARPP19	0.291719	0.440368	0.291719	0.440368
ARPP21	0	0.66211	0	0.66211
ARR3	0	0.66211	0	0.66211
ARRB1	-0.112497	-0.35305	0.112497	0.35305
ARRB2	0	0.199006	0	0.199006
ARRDC1	1.6463	1.76577	1.6463	1.76577
ARRDC1-AS1	0	0.730823	0	0.730823
ARRDC2	0	0.382002	0	0.382002
ARRDC3	0.594451	0.849196	0.594451	0.849196
ARRDC3-AS1	0	0.247072	0	0.247072
ARRDC4	3.28176	3.38547	3.28176	3.38547
ARRDC5	0	0.66211	0	0.66211
ARSA	1.13954	1.34525	1.13954	1.34525
ARSB	0	-0.572355	0	0.572355
ARSD	0	0.198709	0	0.198709
ARSE	0	0.66211	0	0.66211
ARSF	0	-0.0716532	0	0.0716532
ARSG	-0.118783	-2.14524	0.118783	2.14524
ARSH	0	-0.33789	0	0.33789
ARSI	-1.34537	-1.81662	1.34537	1.81662
ARSJ	0.774947	0.995924	0.774947	0.995924
ARSK	0	-0.995002	0	0.995002
ART1	0	0.66211	0	0.66211
ART3	0	0.66211	0	0.66211
ART4	0	0.66211	0	0.66211
ART5	0	0.66211	0	0.66211
ARTN	0.655392	1.02037	0.655392	1.02037
ARV1	-0.444038	-0.922853	0.444038	0.922853
ARVCF	0	0.374413	0	0.374413
ARX	0	0.66211	0	0.66211
AS-PTPRE	0	0.66211	0	0.66211
AS3MT	0	0.66211	0	0.66211
ASAH1	-2.17713	-2.40813	2.17713	2.40813
ASAH2	0	-2.33789	0	2.33789
ASAH2B	0	0.0100333	0	0.0100333
ASAP1	1.20361	1.34474	1.20361	1.34474
ASAP1-IT1	0	0.66211	0	0.66211
ASAP1-IT2	0	0.66211	0	0.66211
ASAP2	2.61683	2.77802	2.61683	2.77802
ASAP3	-0.957731	-1.09333	0.957731	1.09333
ASB1	0	0.236051	0	0.236051
ASB10	0	0.66211	0	0.66211
ASB11	0	0.66211	0	0.66211
ASB12	0	-1.33789	0	1.33789
ASB13	-2.40327	-3.49317	2.40327	3.49317
ASB14	0	0.66211	0	0.66211
ASB15	0	0.66211	0	0.66211
ASB16	0	0.66211	0	0.66211
ASB16-AS1	0.493237	1.39908	0.493237	1.39908
ASB17	0	0.66211	0	0.66211
ASB18	0	0.66211	0	0.66211
ASB2	0.818189	1.36443	0.818189	1.36443
ASB3	0	0.66211	0	0.66211
ASB4	0	-0.33789	0	0.33789
ASB5	0	0.66211	0	0.66211
ASB6	0	-0.0521356	0	0.0521356
ASB7	0.580399	0.854113	0.580399	0.854113
ASB8	-0.235974	-0.59885	0.235974	0.59885
ASB9	0	0.66211	0	0.66211
ASB9P1	0	0.66211	0	0.66211
ASCC1	0.612865	0.87757	0.612865	0.87757
ASCC2	0.318733	0.458788	0.318733	0.458788
ASCC3	0.114668	0.282355	0.114668	0.282355
ASCL1	0	0.66211	0	0.66211
ASCL2	0.696987	0.932964	0.696987	0.932964
ASCL3	0	0.66211	0	0.66211
ASCL4	0	0.66211	0	0.66211
ASCL5	0	0.66211	0	0.66211
ASF1A	0	-0.405004	0	0.405004
ASF1B	0	-1.37742	0	1.37742
ASGR1	-1.29	-2.92285	1.29	2.92285
ASGR2	-0.295033	-2.14524	0.295033	2.14524
ASH1L	0.700278	0.837896	0.700278	0.837896
ASH1L-AS1	0.537521	2.46946	0.537521	2.46946
ASH2L	0	-0.258582	0	0.258582
ASIC1	0	-1.73021	0	1.73021
ASIC2	0	-1.33789	0	1.33789
ASIC3	0	0.925144	0	0.925144
ASIC4	0	0.66211	0	0.66211
ASIC5	0	0.66211	0	0.66211
ASIP	0	0.66211	0	0.66211
ASL	0.809857	0.954439	0.809857	0.954439
ASMT	0	0.66211	0	0.66211
ASMTL	0.158585	0.566953	0.158585	0.566953
ASMTL-AS1	0.46028	1.14754	0.46028	1.14754
ASNA1	0.0646285	0.222985	0.0646285	0.222985
ASNS	0	-0.031377	0	0.031377
ASNSD1	-0.488861	-0.814328	0.488861	0.814328
ASPA	0	1.66211	0	1.66211
ASPDH	0	0.66211	0	0.66211
ASPG	0	-0.279645	0	0.279645
ASPH	0	0.146297	0	0.146297
ASPHD1	0	0.66211	0	0.66211
ASPHD2	-0.852573	-1.11201	0.852573	1.11201
ASPM	0	-1.50782	0	1.50782
ASPN	0	0.66211	0	0.66211
ASPRV1	-0.958997	-0.980255	0.958997	0.980255
ASPSCR1	-0.0895874	-0.583366	0.0895874	0.583366
ASRGL1	0	0.66211	0	0.66211
ASS1	0.763729	0.875817	0.763729	0.875817
ASTE1	-0.517996	-2.33789	0.517996	2.33789
ASTL	-1.51034	-2.19803	1.51034	2.19803
ASTN1	0	-1.65982	0	1.65982
ASTN2	0.585287	1.20643	0.585287	1.20643
ASTN2-AS1	0	0.66211	0	0.66211
ASUN	0	-0.0354519	0	0.0354519
ASXL1	0	-0.18544	0	0.18544
ASXL2	0.346707	0.590244	0.346707	0.590244
ASXL3	0	0.66211	0	0.66211
ASZ1	0	0.66211	0	0.66211
ATAD1	-0.0883614	-0.364607	0.0883614	0.364607
ATAD2	1.11908	1.40168	1.11908	1.40168
ATAD2B	1.22553	1.43239	1.22553	1.43239
ATAD3A	-1.13359	-1.55734	1.13359	1.55734
ATAD3B	0	-0.294242	0	0.294242
ATAD3C	0.248955	2.14754	0.248955	2.14754
ATAD5	0	-0.560282	0	0.560282
ATAT1	0	-0.085124	0	0.085124
ATCAY	0	0.66211	0	0.66211
ATE1	-0.479949	-0.893588	0.479949	0.893588
ATE1-AS1	0	1.66211	0	1.66211
ATF1	0	0.247072	0	0.247072
ATF2	-0.0858958	-0.461272	0.0858958	0.461272
ATF3	1.34882	1.46653	1.34882	1.46653
ATF4	0.993045	1.04746	0.993045	1.04746
ATF5	0.24679	0.633541	0.24679	0.633541
ATF6	0	0.0863928	0	0.0863928
ATF6B	0.565808	0.687865	0.565808	0.687865
ATF7	0.22973	0.506517	0.22973	0.506517
ATF7IP	0.113056	0.323894	0.113056	0.323894
ATF7IP2	0	1.01575	0	1.01575
ATG10	0	-0.228661	0	0.228661
ATG101	0.868584	0.980463	0.868584	0.980463
ATG12	0.0751888	0.355683	0.0751888	0.355683
ATG13	2.11934	2.19114	2.11934	2.19114
ATG14	0.227047	0.538728	0.227047	0.538728
ATG16L1	0.974016	1.12154	0.974016	1.12154
ATG16L2	0.89736	1.09518	0.89736	1.09518
ATG2A	1.85101	1.93309	1.85101	1.93309
ATG2B	-0.504557	-0.858722	0.504557	0.858722
ATG3	0	0.190224	0	0.190224
ATG4A	0	-0.0950989	0	0.0950989
ATG4B	0.587529	0.725535	0.587529	0.725535
ATG4C	-1.37727	-4.24478	1.37727	4.24478
ATG4D	0	0.0162185	0	0.0162185
ATG5	0.933254	1.16557	0.933254	1.16557
ATG7	1.42669	1.65111	1.42669	1.65111
ATG9A	0.701579	0.801887	0.701579	0.801887
ATG9B	2.92362	3.05676	2.92362	3.05676
ATIC	-1.36314	-1.75293	1.36314	1.75293
ATL1	-1.63775	-2.22663	1.63775	2.22663
ATL2	0	-0.169698	0	0.169698
ATL3	0.0546625	0.261853	0.0546625	0.261853
ATM	-1.1001	-2.65982	1.1001	2.65982
ATMIN	0.899272	0.992315	0.899272	0.992315
ATN1	1.22445	1.34371	1.22445	1.34371
ATOH1	0	0.66211	0	0.66211
ATOH7	0	0.66211	0	0.66211
ATOH8	0	-0.922853	0	0.922853
ATOX1	0.894051	1.00888	0.894051	1.00888
ATP10A	-0.124478	-1.07486	0.124478	1.07486
ATP10B	0.0901627	0.205532	0.0901627	0.205532
ATP10D	0.225874	0.348001	0.225874	0.348001
ATP11A	0.287929	0.49745	0.287929	0.49745
ATP11A-AS1	0	0.66211	0	0.66211
ATP11AUN	0	0.66211	0	0.66211
ATP11B	1.75251	1.82211	1.75251	1.82211
ATP11C	0.181347	0.74228	0.181347	0.74228
ATP12A	2.43678	2.48777	2.43678	2.48777
ATP13A1	-0.829298	-1.07243	0.829298	1.07243
ATP13A2	1.06429	1.18383	1.06429	1.18383
ATP13A3	2.71221	2.85984	2.71221	2.85984
ATP13A4	-0.170517	-0.472375	0.170517	0.472375
ATP13A4-AS1	0	0.66211	0	0.66211
ATP13A5	0	-1.65982	0	1.65982
ATP13A5-AS1	0	0.66211	0	0.66211
ATP1A1	-1.75835	-1.83682	1.75835	1.83682
ATP1A1-AS1	0	-1.14524	0	1.14524
ATP1A2	0	0.66211	0	0.66211
ATP1A3	0	0.66211	0	0.66211
ATP1A4	0	0.66211	0	0.66211
ATP1B1	3.57357	3.64946	3.57357	3.64946
ATP1B2	0	1.24707	0	1.24707
ATP1B3	-1.45561	-1.58113	1.45561	1.58113
ATP1B4	0	0.66211	0	0.66211
ATP23	0	-0.530535	0	0.530535
ATP2A1	0	1.98404	0	1.98404
ATP2A1-AS1	0	0.66211	0	0.66211
ATP2A2	1.916	1.97943	1.916	1.97943
ATP2A3	0	-1.10342	0	1.10342
ATP2B1	0.546927	0.745148	0.546927	0.745148
ATP2B2	0	0.66211	0	0.66211
ATP2B2-IT2	0	0.66211	0	0.66211
ATP2B3	0	3.24707	0	3.24707
ATP2B4	2.05892	2.11097	2.05892	2.11097
ATP2C1	0.202442	0.327006	0.202442	0.327006
ATP2C2	1.75739	1.84039	1.75739	1.84039
ATP4A	0	0.66211	0	0.66211
ATP4B	0	0.66211	0	0.66211
ATP5A1	-0.719045	-0.80149	0.719045	0.80149
ATP5B	0.35542	0.403349	0.35542	0.403349
ATP5C1	-0.158095	-0.291938	0.158095	0.291938
ATP5D	-0.207577	-0.386191	0.207577	0.386191
ATP5E	0.200167	0.573573	0.200167	0.573573
ATP5EP2	0	-0.33789	0	0.33789
ATP5F1	0	0.0112657	0	0.0112657
ATP5G1	-1.70643	-2.11296	1.70643	2.11296
ATP5G2	0.327441	0.427679	0.327441	0.427679
ATP5G3	0	-0.00240014	0	0.00240014
ATP5H	-0.0652071	-0.196768	0.0652071	0.196768
ATP5I	0	-0.0944844	0	0.0944844
ATP5J	-0.0540383	-0.218788	0.0540383	0.218788
ATP5J2	0	0.0909533	0	0.0909533
ATP5J2-PTCD1	0	0.66211	0	0.66211
ATP5L	0	0.0428901	0	0.0428901
ATP5L2	0	0.66211	0	0.66211
ATP5O	0.525827	0.626089	0.525827	0.626089
ATP5S	0	-0.588434	0	0.588434
ATP5SL	0.0439319	0.217595	0.0439319	0.217595
ATP6AP1	0.536017	0.633517	0.536017	0.633517
ATP6AP1L	0.202677	0.226011	0.202677	0.226011
ATP6AP2	0.529619	0.652453	0.529619	0.652453
ATP6V0A1	1.52139	1.60052	1.52139	1.60052
ATP6V0A2	-1.01645	-1.46201	1.01645	1.46201
ATP6V0A4	0	0.66211	0	0.66211
ATP6V0B	0.514604	0.608514	0.514604	0.608514
ATP6V0C	1.5264	1.59232	1.5264	1.59232
ATP6V0CP3	0	0.66211	0	0.66211
ATP6V0D1	1.29243	1.36847	1.29243	1.36847
ATP6V0D2	0	0.66211	0	0.66211
ATP6V0E1	0.424679	0.529122	0.424679	0.529122
ATP6V0E2	-1.45295	-3.17919	1.45295	3.17919
ATP6V0E2-AS1	0	-0.33789	0	0.33789
ATP6V1A	0.225929	0.348978	0.225929	0.348978
ATP6V1B1	0	2.24707	0	2.24707
ATP6V1B1-AS1	0	0.66211	0	0.66211
ATP6V1B2	1.20187	1.26281	1.20187	1.26281
ATP6V1C1	0.106067	0.349358	0.106067	0.349358
ATP6V1C2	1.97104	2.02678	1.97104	2.02678
ATP6V1D	1.58852	1.66943	1.58852	1.66943
ATP6V1E1	0.598769	0.682138	0.598769	0.682138
ATP6V1E2	0	-1.56028	0	1.56028
ATP6V1F	0.569447	0.677935	0.569447	0.677935
ATP6V1G1	0.541645	0.650693	0.541645	0.650693
ATP6V1G2	0	0.66211	0	0.66211
ATP6V1G2-DDX39B	0	0.66211	0	0.66211
ATP6V1G3	0	0.66211	0	0.66211
ATP6V1H	0.76034	0.866644	0.76034	0.866644
ATP7A	-0.184501	-0.392056	0.184501	0.392056
ATP7B	0.417099	0.697238	0.417099	0.697238
ATP8A1	0	-1.92285	0	1.92285
ATP8A2	0	0.66211	0	0.66211
ATP8B1	0.429594	0.647003	0.429594	0.647003
ATP8B2	0	0.270156	0	0.270156
ATP8B3	-0.450787	-1.25989	0.450787	1.25989
ATP8B4	0	0.66211	0	0.66211
ATP8B5P	0	0.66211	0	0.66211
ATP9A	0.910919	1.14694	0.910919	1.14694
ATP9B	-0.238281	-0.632795	0.238281	0.632795
ATPAF1	0	0.171971	0	0.171971
ATPAF2	0.216847	0.504569	0.216847	0.504569
ATPIF1	0.295607	0.416807	0.295607	0.416807
ATR	0	-1.20039	0	1.20039
ATRAID	-0.543037	-0.789269	0.543037	0.789269
ATRIP	0	-0.823317	0	0.823317
ATRN	0.219088	0.389651	0.219088	0.389651
ATRNL1	0	-1.65982	0	1.65982
ATRX	0.00213013	0.242885	0.00213013	0.242885
ATXN1	1.9345	2.10784	1.9345	2.10784
ATXN10	0	-0.199443	0	0.199443
ATXN1L	0.878593	1.0138	0.878593	1.0138
ATXN2	1.04092	1.29879	1.04092	1.29879
ATXN2L	1.46604	1.56069	1.46604	1.56069
ATXN3	-0.0817257	-0.3868	0.0817257	0.3868
ATXN3L	0	0.66211	0	0.66211
ATXN7	0	0.238757	0	0.238757
ATXN7L1	-0.124478	-1.07486	0.124478	1.07486
ATXN7L2	0	0.165434	0	0.165434
ATXN7L3	1.06502	1.1506	1.06502	1.1506
ATXN7L3B	-0.401329	-0.572088	0.401329	0.572088
ATXN8OS	0	0.66211	0	0.66211
AUH	0	-0.297813	0	0.297813
AUNIP	-0.482129	-2.19587	0.482129	2.19587
AUP1	0.30931	0.418867	0.30931	0.418867
AURKA	-3.04599	-4.69544	3.04599	4.69544
AURKAIP1	0.114192	0.251165	0.114192	0.251165
AURKAPS1	0.183998	2.46946	0.183998	2.46946
AURKB	-0.781388	-2.23097	0.781388	2.23097
AURKC	0.431156	1.21465	0.431156	1.21465
AUTS2	-0.0179858	-0.272366	0.0179858	0.272366
AVEN	0	-0.217596	0	0.217596
AVIL	0	-0.000855057	0	0.000855057
AVL9	0.972566	1.1583	0.972566	1.1583
AVP	0	0.66211	0	0.66211
AVPI1	1.24946	1.31407	1.24946	1.31407
AVPR1A	0	0.66211	0	0.66211
AVPR1B	0	0.66211	0	0.66211
AVPR2	0	0.66211	0	0.66211
AWAT1	0	0.66211	0	0.66211
AWAT2	0	0.66211	0	0.66211
AXDND1	0	0.66211	0	0.66211
AXIN1	0.162441	0.304347	0.162441	0.304347
AXIN2	0	-1.73021	0	1.73021
AXL	0.180934	0.66211	0.180934	0.66211
AZGP1	0.396488	0.426123	0.396488	0.426123
AZGP1P1	0	0.116676	0	0.116676
AZI2	0.304823	0.475938	0.304823	0.475938
AZIN1	0	-0.167802	0	0.167802
AZIN1-AS1	0	0.66211	0	0.66211
AZIN2	-0.034309	-1.7164	0.034309	1.7164
AZU1	0	0.66211	0	0.66211
B2M	1.52544	1.56258	1.52544	1.56258
B3GALNT1	0	-0.33789	0	0.33789
B3GALNT2	-0.647978	-1.03013	0.647978	1.03013
B3GALT1	0	0.66211	0	0.66211
B3GALT2	0	0.66211	0	0.66211
B3GALT4	0.483993	0.712035	0.483993	0.712035
B3GALT5	0	0.66211	0	0.66211
B3GALT5-AS1	0	0.66211	0	0.66211
B3GALT6	-0.160718	-0.65048	0.160718	0.65048
B3GAT1	0	0.66211	0	0.66211
B3GAT2	0	0.66211	0	0.66211
B3GAT3	-0.59972	-0.962745	0.59972	0.962745
B3GLCT	0	-0.137591	0	0.137591
B3GNT2	1.29978	1.43103	1.29978	1.43103
B3GNT3	0	0.0702446	0	0.0702446
B3GNT4	0.2607	0.824839	0.2607	0.824839
B3GNT5	1.41375	1.53909	1.41375	1.53909
B3GNT6	0	0.66211	0	0.66211
B3GNT7	0.446376	3.66211	0.446376	3.66211
B3GNT8	2.43531	2.69683	2.43531	2.69683
B3GNT9	0	0.204259	0	0.204259
B3GNTL1	-1.20993	-4.09278	1.20993	4.09278
B4GALNT1	0	-0.33789	0	0.33789
B4GALNT2	0	2.24707	0	2.24707
B4GALNT3	1.72566	1.80257	1.72566	1.80257
B4GALNT4	0	0.101093	0	0.101093
B4GALT1	1.39496	1.50187	1.39496	1.50187
B4GALT1-AS1	0	-0.0968819	0	0.0968819
B4GALT2	-0.740832	-0.986365	0.740832	0.986365
B4GALT3	0	0.080628	0	0.080628
B4GALT4	0	0.0963781	0	0.0963781
B4GALT4-AS1	0	0.66211	0	0.66211
B4GALT5	1.22811	1.4991	1.22811	1.4991
B4GALT6	0	-2.33789	0	2.33789
B4GALT7	0.349187	0.725436	0.349187	0.725436
B4GAT1	-1.40662	-2.17919	1.40662	2.17919
B9D1	-0.17725	-0.558337	0.17725	0.558337
B9D2	0	-0.27376	0	0.27376
BAALC	-0.618799	-1.07936	0.618799	1.07936
BAALC-AS1	0	-0.33789	0	0.33789
BAALC-AS2	0	0.66211	0	0.66211
BAAT	0	0.66211	0	0.66211
BABAM1	-0.445649	-0.67576	0.445649	0.67576
BACE1	-0.537017	-0.854466	0.537017	0.854466
BACE1-AS	0	-0.659818	0	0.659818
BACE2	1.13243	1.286	1.13243	1.286
BACH1	1.26032	1.37244	1.26032	1.37244
BACH1-IT2	0	0.66211	0	0.66211
BACH2	0	0.221537	0	0.221537
BAD	0.198953	0.36754	0.198953	0.36754
BAG1	-0.130975	-0.259459	0.130975	0.259459
BAG2	0	-0.33789	0	0.33789
BAG3	1.06614	1.15936	1.06614	1.15936
BAG4	0	-0.0912501	0	0.0912501
BAG5	-0.0541817	-0.23971	0.0541817	0.23971
BAG6	1.272	1.34192	1.272	1.34192
BAGE	0	0.66211	0	0.66211
BAGE2	0	0.66211	0	0.66211
BAGE3	0	0.66211	0	0.66211
BAGE4	0	0.66211	0	0.66211
BAGE5	0	0.66211	0	0.66211
BAHCC1	0	0.227309	0	0.227309
BAHD1	0.876944	1.06775	0.876944	1.06775
BAIAP2	1.0053	1.08495	1.0053	1.08495
BAIAP2-AS1	0	0.0474001	0	0.0474001
BAIAP2L1	1.95799	2.06517	1.95799	2.06517
BAIAP2L2	3.14117	3.68097	3.14117	3.68097
BAIAP3	0.99372	2.83203	0.99372	2.83203
BAK1	0.886003	0.988706	0.886003	0.988706
BAMBI	-0.349434	-0.490609	0.349434	0.490609
BANCR	0	0.66211	0	0.66211
BANF1	0.0202467	0.222638	0.0202467	0.222638
BANF2	0	0.66211	0	0.66211
BANK1	0	-0.33789	0	0.33789
BANP	1.02519	1.29997	1.02519	1.29997
BAP1	-0.878491	-1.04664	0.878491	1.04664
BARD1	0.362209	0.958503	0.362209	0.958503
BARHL1	0	0.66211	0	0.66211
BARHL2	0	0.66211	0	0.66211
BARX1	1.56256	3.569	1.56256	3.569
BARX2	-0.196233	-0.356895	0.196233	0.356895
BASP1	1.15409	1.301	1.15409	1.301
BASP1P1	0	0.66211	0	0.66211
BATF	0	0.66211	0	0.66211
BATF2	0	-1.21236	0	1.21236
BATF3	0	0.66211	0	0.66211
BAX	0.520331	0.702453	0.520331	0.702453
BAZ1A	0.836704	0.998208	0.836704	0.998208
BAZ1B	-0.0770337	-0.307614	0.0770337	0.307614
BAZ2A	1.42098	1.5104	1.42098	1.5104
BAZ2B	1.48593	1.7031	1.48593	1.7031
BBC3	0	-0.114613	0	0.114613
BBIP1	0.158025	0.679388	0.158025	0.679388
BBOF1	0.34018	0.372603	0.34018	0.372603
BBOX1	-1.42807	-1.82805	1.42807	1.82805
BBOX1-AS1	0	0.66211	0	0.66211
BBS1	0	0.0491331	0	0.0491331
BBS10	0	-0.617998	0	0.617998
BBS12	-0.0699801	-0.778463	0.0699801	0.778463
BBS2	-0.882722	-1.39678	0.882722	1.39678
BBS4	-1.3759	-2.84039	1.3759	2.84039
BBS5	-2.04174	-3.86145	2.04174	3.86145
BBS7	0	-0.244781	0	0.244781
BBS9	-0.770344	-1.57736	0.770344	1.57736
BBX	-0.447069	-0.801837	0.447069	0.801837
BCAM	-0.343944	-0.589653	0.343944	0.589653
BCAN	0	-0.27649	0	0.27649
BCAP29	-0.462737	-0.775442	0.462737	0.775442
BCAP31	0.800963	0.873614	0.800963	0.873614
BCAR1	1.00608	1.12902	1.00608	1.12902
BCAR3	0.903788	1.00929	0.903788	1.00929
BCAR4	0	0.66211	0	0.66211
BCAS1	0	-3.03833	0	3.03833
BCAS2	1.33832	1.59918	1.33832	1.59918
BCAS3	0	-0.293036	0	0.293036
BCAS4	0.38793	1.01205	0.38793	1.01205
BCAT1	4.53236	5.76365	4.53236	5.76365
BCAT2	-0.704343	-1.34986	0.704343	1.34986
BCCIP	-0.598811	-0.926464	0.598811	0.926464
BCDIN3D	-0.415285	-1.02595	0.415285	1.02595
BCDIN3D-AS1	0	0.66211	0	0.66211
BCHE	-3.33972	-4.98175	3.33972	4.98175
BCKDHA	0.718381	0.881352	0.718381	0.881352
BCKDHB	0.0454372	0.0771475	0.0454372	0.0771475
BCKDK	1.4726	1.56445	1.4726	1.56445
BCL10	1.34914	1.56327	1.34914	1.56327
BCL11A	-1.37455	-2.41114	1.37455	2.41114
BCL11B	-0.378367	-0.743147	0.378367	0.743147
BCL2	0.284448	1.72624	0.284448	1.72624
BCL2A1	4.10082	5.43972	4.10082	5.43972
BCL2L1	1.4013	1.46116	1.4013	1.46116
BCL2L10	-0.165735	-1.30752	0.165735	1.30752
BCL2L11	-0.299409	-0.755501	0.299409	0.755501
BCL2L12	0.0295524	0.66211	0.0295524	0.66211
BCL2L13	0	-0.147284	0	0.147284
BCL2L14	0	2.98404	0	2.98404
BCL2L15	0	-1.65982	0	1.65982
BCL2L2	1.3151	1.38967	1.3151	1.38967
BCL2L2-PABPN1	0	0.66211	0	0.66211
BCL3	1.79944	2.01555	1.79944	2.01555
BCL6	-0.482057	-0.615671	0.482057	0.615671
BCL6B	0	-0.922853	0	0.922853
BCL7A	0	-0.183519	0	0.183519
BCL7B	0.736433	0.885602	0.736433	0.885602
BCL7C	0.253104	0.442169	0.253104	0.442169
BCL9	0	-0.0201497	0	0.0201497
BCL9L	0.214996	0.322018	0.214996	0.322018
BCLAF1	0	-0.157448	0	0.157448
BCO1	0	-0.33789	0	0.33789
BCO2	-1.10183	-1.82097	1.10183	1.82097
BCOR	0	0.141462	0	0.141462
BCORL1	0	0.231476	0	0.231476
BCORP1	0	0.66211	0	0.66211
BCR	0	0.0337956	0	0.0337956
BCRP2	0	0.66211	0	0.66211
BCRP3	0	0.66211	0	0.66211
BCS1L	-0.575838	-1.53054	0.575838	1.53054
BCYRN1	0	0.66211	0	0.66211
BDH1	2.95697	3.02225	2.95697	3.02225
BDH2	-1.0842	-1.67669	1.0842	1.67669
BDKRB1	-2.11364	-2.49543	2.11364	2.49543
BDKRB2	-2.5601	-3.09133	2.5601	3.09133
BDNF	0.0150267	0.443275	0.0150267	0.443275
BDNF-AS	-0.775996	-2.17078	0.775996	2.17078
BDP1	-0.0539603	-0.401549	0.0539603	0.401549
BEAN1	0	1.29014	0	1.29014
BEAN1-AS1	0	0.66211	0	0.66211
BECN1	0.309848	0.469901	0.309848	0.469901
BECN2	0	0.66211	0	0.66211
BEGAIN	0	1.83203	0	1.83203
BEND2	0	0.66211	0	0.66211
BEND3	-0.89825	-2.23405	0.89825	2.23405
BEND3P3	0	0.66211	0	0.66211
BEND4	0	0.66211	0	0.66211
BEND5	0	-0.922853	0	0.922853
BEND6	0	-0.70046	0	0.70046
BEND7	0	-1.14524	0	1.14524
BEST1	1.17036	3.24707	1.17036	3.24707
BEST2	-0.424214	-2.14524	0.424214	2.14524
BEST3	0	-0.922853	0	0.922853
BEST4	0.465089	2.53658	0.465089	2.53658
BET1	0	-0.0932677	0	0.0932677
BET1L	0.135525	0.35516	0.135525	0.35516
BEX1	0	0.66211	0	0.66211
BEX2	-1.09229	-1.57575	1.09229	1.57575
BEX3	-1.1555	-1.33789	1.1555	1.33789
BEX4	-0.452952	-0.790187	0.452952	0.790187
BEX5	0	-1.33789	0	1.33789
BFAR	0.039985	0.250275	0.039985	0.250275
BFSP1	0	-0.230975	0	0.230975
BFSP2	0	0.66211	0	0.66211
BFSP2-AS1	0	0.66211	0	0.66211
BGLAP	0	1.66211	0	1.66211
BGLT3	0	0.66211	0	0.66211
BGN	0.914551	1.8065	0.914551	1.8065
BHLHA15	0	1.66211	0	1.66211
BHLHA9	0	0.66211	0	0.66211
BHLHB9	0	-0.709859	0	0.709859
BHLHE22	0	0.66211	0	0.66211
BHLHE23	0	0.66211	0	0.66211
BHLHE40	0.819186	0.856663	0.819186	0.856663
BHLHE40-AS1	0	-1.65982	0	1.65982
BHLHE41	0	-1.29209	0	1.29209
BHMG1	0	0.66211	0	0.66211
BHMT	0.985196	2.52009	0.985196	2.52009
BHMT2	0	0.66211	0	0.66211
BICC1	0.222254	3.98404	0.222254	3.98404
BICD1	0.880541	1.35141	0.880541	1.35141
BICD2	1.08408	1.1365	1.08408	1.1365
BICDL1	-0.708264	-0.835946	0.708264	0.835946
BICDL2	1.81577	1.94658	1.81577	1.94658
BID	1.35751	1.7504	1.35751	1.7504
BIK	-0.323464	-1.36537	0.323464	1.36537
BIN1	0	0.41275	0	0.41275
BIN2	0	-1.65982	0	1.65982
BIN3	0.962298	1.15876	0.962298	1.15876
BIN3-IT1	0	0.66211	0	0.66211
BIRC2	0.418469	0.605967	0.418469	0.605967
BIRC3	2.464	2.59733	2.464	2.59733
BIRC5	-1.82342	-3.26072	1.82342	3.26072
BIRC6	0.778221	0.939415	0.778221	0.939415
BIRC6-AS2	0	0.66211	0	0.66211
BIRC7	0	0.66211	0	0.66211
BIRC8	0	0.66211	0	0.66211
BISPR	0	-1.14524	0	1.14524
BIVM	0	-0.588434	0	0.588434
BIVM-ERCC5	0	0.66211	0	0.66211
BLACAT1	3.19537	3.47076	3.19537	3.47076
BLACE	0	-0.33789	0	0.33789
BLCAP	-0.125508	-0.274753	0.125508	0.274753
BLID	0	0.66211	0	0.66211
BLK	0	0.66211	0	0.66211
BLM	0	-1.33789	0	1.33789
BLMH	-4.24901	-4.37279	4.24901	4.37279
BLNK	-0.456172	-0.736701	0.456172	0.736701
BLOC1S1	0	0.508305	0	0.508305
BLOC1S1-RDH5	0	0.66211	0	0.66211
BLOC1S2	-0.404119	-0.657391	0.404119	0.657391
BLOC1S3	2.33476	2.44771	2.33476	2.44771
BLOC1S4	-0.943688	-1.46538	0.943688	1.46538
BLOC1S5	0	0.66211	0	0.66211
BLOC1S5-TXNDC5	0	0.66211	0	0.66211
BLOC1S6	0	-0.0659775	0	0.0659775
BLVRA	-1.47995	-1.99909	1.47995	1.99909
BLVRB	0.803973	0.890658	0.803973	0.890658
BLZF1	2.6699	2.85096	2.6699	2.85096
BMF	0.816614	1.63174	0.816614	1.63174
BMI1	0.183998	2.46946	0.183998	2.46946
BMP1	0.523555	0.780638	0.523555	0.780638
BMP10	0	0.66211	0	0.66211
BMP15	0	0.66211	0	0.66211
BMP2	2.26507	2.34267	2.26507	2.34267
BMP2K	1.5941	1.74184	1.5941	1.74184
BMP3	0	-0.33789	0	0.33789
BMP4	0	0.435041	0	0.435041
BMP5	0	-0.922853	0	0.922853
BMP6	1.67316	4.66211	1.67316	4.66211
BMP7	-0.93843	-1.29566	0.93843	1.29566
BMP7-AS1	0	0.66211	0	0.66211
BMP8A	0	0.66211	0	0.66211
BMP8B	0	1.66211	0	1.66211
BMPER	0	1.39908	0	1.39908
BMPR1A	0	-0.428345	0	0.428345
BMPR1B	0	-1.92285	0	1.92285
BMPR1B-AS1	0	0.66211	0	0.66211
BMPR2	0.798659	0.970882	0.798659	0.970882
BMS1	-0.924885	-1.17983	0.924885	1.17983
BMS1P17	0	0.66211	0	0.66211
BMS1P18	0	0.66211	0	0.66211
BMS1P20	-0.153359	-0.498067	0.153359	0.498067
BMS1P21	0	0.66211	0	0.66211
BMS1P22	0	0.66211	0	0.66211
BMS1P4	0	0.66211	0	0.66211
BMS1P5	0	0.0771475	0	0.0771475
BMS1P6	0	-2.33789	0	2.33789
BMT2	0	0.250296	0	0.250296
BMX	0	-0.922853	0	0.922853
BNC1	0.857286	0.943543	0.857286	0.943543
BNC2	0.0771461	0.147537	0.0771461	0.147537
BNIP1	0	0.135674	0	0.135674
BNIP2	0.35596	0.559299	0.35596	0.559299
BNIP3	2.23908	2.29119	2.23908	2.29119
BNIP3L	2.37361	2.41891	2.37361	2.41891
BNIPL	0.285682	0.3473	0.285682	0.3473
BOC	-1.97573	-2.40328	1.97573	2.40328
BOD1	-0.067154	-0.33475	0.067154	0.33475
BOD1L1	0.446254	0.65921	0.446254	0.65921
BOD1L2	0	0.66211	0	0.66211
BOK	0.888672	1.02409	0.888672	1.02409
BOK-AS1	0	1.66211	0	1.66211
BOLA1	0	0.289067	0	0.289067
BOLA2	0	0.66211	0	0.66211
BOLA2-SMG1P6	0	0.66211	0	0.66211
BOLA2B	0	0.66211	0	0.66211
BOLA3	0	-0.33789	0	0.33789
BOLA3-AS1	0	0.966965	0	0.966965
BOLL	0	0.66211	0	0.66211
BOP1	-1.78656	-2.23145	1.78656	2.23145
BORA	0	-1.16797	0	1.16797
BORCS5	0	0.0971159	0	0.0971159
BORCS6	0	0.20354	0	0.20354
BORCS7	0	0.097047	0	0.097047
BORCS7-ASMT	0	0.66211	0	0.66211
BORCS8	0	-0.111298	0	0.111298
BORCS8-MEF2B	0	0.66211	0	0.66211
BPESC1	0	0.66211	0	0.66211
BPGM	1.02524	1.28102	1.02524	1.28102
BPHL	-1.07368	-1.78011	1.07368	1.78011
BPI	0	0.66211	0	0.66211
BPIFA1	0	0.66211	0	0.66211
BPIFA2	0	0.66211	0	0.66211
BPIFA3	0	0.66211	0	0.66211
BPIFA4P	0	0.66211	0	0.66211
BPIFB1	0	0.66211	0	0.66211
BPIFB2	0	0.66211	0	0.66211
BPIFB3	0	0.66211	0	0.66211
BPIFB4	0	-1.33789	0	1.33789
BPIFB6	0	0.66211	0	0.66211
BPIFC	0.483989	0.562037	0.483989	0.562037
BPNT1	-1.08584	-1.37642	1.08584	1.37642
BPTF	0.444339	0.601857	0.444339	0.601857
BPY2	0	0.66211	0	0.66211
BPY2B	0	0.66211	0	0.66211
BPY2C	0	0.66211	0	0.66211
BRAF	0.512146	0.714577	0.512146	0.714577
BRAP	0.407519	0.611577	0.407519	0.611577
BRAT1	-1.87377	-2.39967	1.87377	2.39967
BRCA1	-0.0655595	-1.48989	0.0655595	1.48989
BRCA2	-0.348939	-3.33789	0.348939	3.33789
BRCAT107	0	0.66211	0	0.66211
BRCAT54	-0.723119	-3.65982	0.723119	3.65982
BRCC3	-1.57074	-2.17919	1.57074	2.17919
BRD1	0.547912	0.686814	0.547912	0.686814
BRD2	0.300941	0.377726	0.300941	0.377726
BRD3	-0.523212	-0.879655	0.523212	0.879655
BRD4	1.03584	1.1474	1.03584	1.1474
BRD7	0.468704	0.597461	0.468704	0.597461
BRD7P3	0	0.66211	0	0.66211
BRD8	-0.0100626	-0.273624	0.0100626	0.273624
BRD9	1.15446	1.40311	1.15446	1.40311
BRDT	0	0.66211	0	0.66211
BRDTP1	0	0.66211	0	0.66211
BRE	0	0.228213	0	0.228213
BRE-AS1	4.1798	5.57699	4.1798	5.57699
BREA2	0	-1.21236	0	1.21236
BRF1	0	0.212307	0	0.212307
BRF2	-0.361631	-0.934257	0.361631	0.934257
BRI3	0.836722	0.984664	0.836722	0.984664
BRI3BP	0	-0.475394	0	0.475394
BRICD5	0	-0.539524	0	0.539524
BRINP1	0	-2.79732	0	2.79732
BRINP2	-0.803431	-3.73021	0.803431	3.73021
BRINP3	0	0.66211	0	0.66211
BRIP1	0	-1.56028	0	1.56028
BRIX1	-2.14579	-3.24478	2.14579	3.24478
BRK1	1.4031	1.48689	1.4031	1.48689
BRMS1	-1.04441	-1.2564	1.04441	1.2564
BRMS1L	-0.188777	-0.888087	0.188777	0.888087
BROX	0	0.207243	0	0.207243
BRPF1	0.0660592	0.335093	0.0660592	0.335093
BRPF3	2.31831	2.495	2.31831	2.495
BRS3	0	0.66211	0	0.66211
BRSK1	0	-0.922853	0	0.922853
BRSK2	0	-0.145245	0	0.145245
BRWD1	0.924157	1.13379	0.924157	1.13379
BRWD1-AS1	0	0.66211	0	0.66211
BRWD1-IT2	0.222254	3.98404	0.222254	3.98404
BRWD3	1.10012	1.30651	1.10012	1.30651
BSCL2	0	-0.922853	0	0.922853
BSDC1	0.640466	0.744335	0.640466	0.744335
BSG	0.314451	0.389943	0.314451	0.389943
BSN	0	0.66211	0	0.66211
BSN-AS2	0	0.66211	0	0.66211
BSND	0	-1.33789	0	1.33789
BSPH1	0	0.66211	0	0.66211
BSPRY	-0.357031	-0.577515	0.357031	0.577515
BST1	-0.0321557	-1.92285	0.0321557	1.92285
BST2	0.174906	0.310004	0.174906	0.310004
BSX	0	0.66211	0	0.66211
BTAF1	1.99322	2.19188	1.99322	2.19188
BTBD1	0.504895	0.770703	0.504895	0.770703
BTBD10	1.32534	1.46509	1.32534	1.46509
BTBD11	1.53351	1.70571	1.53351	1.70571
BTBD16	-1.20396	-2.618	1.20396	2.618
BTBD17	0	0.66211	0	0.66211
BTBD18	0	0.66211	0	0.66211
BTBD19	2.47893	3.95979	2.47893	3.95979
BTBD2	0.0629326	0.247691	0.0629326	0.247691
BTBD3	-0.224125	-0.407853	0.224125	0.407853
BTBD6	0.147778	0.295712	0.147778	0.295712
BTBD7	1.17675	1.32311	1.17675	1.32311
BTBD8	0	0.66211	0	0.66211
BTBD9	1.00424	1.19631	1.00424	1.19631
BTC	-4.9859	-6.50531	4.9859	6.50531
BTD	-0.0183226	-0.548787	0.0183226	0.548787
BTF3	0.485451	0.5413	0.485451	0.5413
BTF3L4	0	0.183519	0	0.183519
BTF3P11	0	0.66211	0	0.66211
BTG1	2.04772	2.08895	2.04772	2.08895
BTG2	-0.260775	-0.353955	0.260775	0.353955
BTG3	0.428921	0.576851	0.428921	0.576851
BTG4	0	0.66211	0	0.66211
BTK	-0.0454809	-1.30472	0.0454809	1.30472
BTLA	0	0.66211	0	0.66211
BTN1A1	0	0.66211	0	0.66211
BTN2A1	0	0.357717	0	0.357717
BTN2A2	0.739255	1.20692	0.739255	1.20692
BTN2A3P	0	1.31419	0	1.31419
BTN3A1	0	-0.84039	0	0.84039
BTN3A2	-0.534366	-1.35779	0.534366	1.35779
BTN3A3	-0.91319	-1.98175	0.91319	1.98175
BTNL10	0	0.66211	0	0.66211
BTNL2	0	0.66211	0	0.66211
BTNL3	0	-0.33789	0	0.33789
BTNL8	0	0.66211	0	0.66211
BTNL9	0	1.66211	0	1.66211
BTRC	1.9379	2.06332	1.9379	2.06332
BUB1	-0.785708	-1.96592	0.785708	1.96592
BUB1B	-1.53006	-3.14524	1.53006	3.14524
BUB1B-PAK6	0	0.66211	0	0.66211
BUB3	0	-0.139304	0	0.139304
BUD13	0	0.03707	0	0.03707
BUD31	1.19722	1.34427	1.19722	1.34427
BVES	0	-0.730207	0	0.730207
BVES-AS1	0	-0.33789	0	0.33789
BYSL	-1.07558	-1.47539	1.07558	1.47539
BZW1	2.73246	2.79632	2.73246	2.79632
BZW2	-1.0788	-1.45706	1.0788	1.45706
C10orf10	0	0.814113	0	0.814113
C10orf105	0	2.24707	0	2.24707
C10orf107	0	0.66211	0	0.66211
C10orf11	0	-0.823317	0	0.823317
C10orf111	0	2.66211	0	2.66211
C10orf113	0	0.66211	0	0.66211
C10orf12	0.376835	0.771988	0.376835	0.771988
C10orf120	0	0.66211	0	0.66211
C10orf126	0	0.66211	0	0.66211
C10orf128	0	0.66211	0	0.66211
C10orf131	0	0.66211	0	0.66211
C10orf142	0	0.66211	0	0.66211
C10orf2	-3.09935	-4.33287	3.09935	4.33287
C10orf25	0	-1.92285	0	1.92285
C10orf35	0.34018	0.372603	0.34018	0.372603
C10orf53	0	0.66211	0	0.66211
C10orf54	-0.827566	-1.15321	0.827566	1.15321
C10orf55	2.41083	4.30597	2.41083	4.30597
C10orf62	0	0.66211	0	0.66211
C10orf67	0	0.247072	0	0.247072
C10orf71	0	0.66211	0	0.66211
C10orf71-AS1	0	0.66211	0	0.66211
C10orf76	0.1499	0.371358	0.1499	0.371358
C10orf82	0	-1.33789	0	1.33789
C10orf88	-0.117016	-0.900826	0.117016	0.900826
C10orf90	0	0.0771475	0	0.0771475
C10orf91	0	2.24707	0	2.24707
C10orf95	-0.499755	-1.46127	0.499755	1.46127
C10orf99	0	-0.0462147	0	0.0462147
C11orf1	0	-0.33789	0	0.33789
C11orf16	0	-0.922853	0	0.922853
C11orf21	0	0.66211	0	0.66211
C11orf24	0	0.0498401	0	0.0498401
C11orf31	-0.0661878	-0.307302	0.0661878	0.307302
C11orf40	0	0.66211	0	0.66211
C11orf42	0	0.66211	0	0.66211
C11orf44	0	2.24707	0	2.24707
C11orf45	0	-1.29209	0	1.29209
C11orf49	-0.760826	-1.09582	0.760826	1.09582
C11orf52	0	0.66211	0	0.66211
C11orf53	0	0.66211	0	0.66211
C11orf54	0.0800316	0.289146	0.0800316	0.289146
C11orf57	-0.541849	-0.913484	0.541849	0.913484
C11orf58	0.469562	0.591628	0.469562	0.591628
C11orf63	0	0.151915	0	0.151915
C11orf65	0	0.66211	0	0.66211
C11orf68	2.18015	2.32388	2.18015	2.32388
C11orf70	0	-1.14524	0	1.14524
C11orf71	-0.552342	-1.1628	0.552342	1.1628
C11orf72	0	0.66211	0	0.66211
C11orf74	-1.8512	-3.44641	1.8512	3.44641
C11orf80	0.803918	1.06016	0.803918	1.06016
C11orf84	0.801591	1.10023	0.801591	1.10023
C11orf86	0	-0.33789	0	0.33789
C11orf87	0	0.66211	0	0.66211
[truncated: 25,174 more rows]
